# Supplementary material for: Experimentally Derived δ13C and δ15N Discrimination Factors for Gray Wolves and the Impact of Prior Information in Bayesian Mixing Models
Source: PLoS One. 2015 Mar 24;10(3):e0119940. doi: 10.1371/journal.pone.0119940 (PMC4372554; doi:10.1371/journal.pone.0119940)
Supplement: S1 Table — (XLSX) [file pone.0119940.s001.xlsx]

## Sheet: diet_summary
ID	Wolf ID	Hair Sample	Tissue Sample	Lookup to WolfDiet_Summary
3066				D615
1330		2011-10-19	2011-10-19	D343
1143		2011-10-03	2011-10-03	D304
1158		2011-10-04	2011-10-04	D307
1159		2011-10-04	2011-10-04	D308
5148				B6
1160		2011-10-04	2011-10-04	D309
1164		2011-10-04	2011-10-04	D310
1201		2011-10-07	2011-10-07	D316
1515		2011-11-09	2011-11-09	D383
1096		2011-09-27	2011-09-27	D293
1513		2011-11-09	2011-11-09	D381
1095		2011-09-27	2011-09-27	D292
1508		2011-11-08	2011-11-08	D378
250		2011-08-01	2011-08-01	D130
1297		2011-10-16	2011-10-16	D331
1475		2011-10-31	2011-10-31	D371
1311		2011-10-19	2011-10-19	D337
1312		2011-10-19	2011-10-19	D338
1327		2011-10-19	2011-10-19	D340
1328		2011-10-19	2011-10-19	D341
1329		2011-10-19	2011-10-19	D342
1514		2011-11-09	2011-11-09	D382
3069
837		2011-09-14	2011-09-14	D238
785		2011-09-09	2011-09-09	D228
958		2011-09-19	2011-09-19	D259
1621		2011-11-28	2011-11-28	D407
964		2011-09-19	2011-09-19	D260
1620		2011-11-28	2011-11-28	D406
969		2011-09-19	2011-09-19	D263
1619		2011-11-28	2011-11-28	D405
3068
1925		2012-01-11	2012-01-11	D464
1617		2011-11-28	2011-11-28	D403
1512		2011-11-09	2011-11-09	D380
3067
32		2011-07-15	2011-07-15	D100
3073
1894		2012-01-09	2012-01-09	D458
1084		2011-09-26	2011-09-26	D286
1085		2011-09-26	2011-09-26	D287
1086		2011-09-27	2011-09-27	D288
1924		2012-01-11	2012-01-11	D463
1093		2011-09-27	2011-09-27	D290
1618		2011-11-28	2011-11-28	D404
1472		2011-10-31	2011-10-31	D369
4560				G13
2485		2011-09-04	2011-09-04	D209
1445		2011-10-29	2011-10-29	D360
1446		2011-10-29	2011-10-29	D361
1467		2011-10-31	2011-10-31	D366
1471		2011-10-31	2011-10-31	D368
2486		2011-09-25	2011-09-25	D279
164		2011-07-26	2011-07-26	D118
2967		2012-05-25	2012-05-25	D622
2968		2012-05-25	2012-05-25	D623
2989		2012-05-27	2012-05-27	D627
215		2011-07-28	2011-07-28	D123
216		2011-07-28	2011-07-28	D124
2424		2011-07-15	2011-07-15	D99
1331		2011-10-19	2011-10-19	D344
1787	419	2011-12-27	2011-12-27	D438
2990	419	2012-05-28	2012-05-28	D628
2504	419	2012-03-22	2012-03-22	D541
2814	419	2012-05-01	2012-05-01	D596
580	419	2011-08-28	2011-08-28	D193
542	419	2011-08-26	2011-08-26	D189
1841	419	2011-12-31	2011-12-31	D447
642	419	2011-08-31	2011-08-31	D204
1884	419	2012-01-05	2012-01-05	D454
1891	419	2012-01-09	2012-01-09	D456
2526	419	2012-03-27	2012-03-27	D537
3019	419	2012-05-31	2012-05-31	D632
2527	419	2012-03-30	2012-03-30	D548
2528	419	2012-03-30	2012-03-30	D549
1865	419	2012-01-04	2012-01-04	D451
1758	419	2011-12-22	2011-12-22	D432
849	419	2011-09-14	2011-09-14	D241
2340	419	2011-07-12	2011-07-12	D87
836	419	2011-09-13	2011-09-13	D237
1676	419	2011-12-10	2011-12-10	D419
784	419	2011-09-08	2011-09-08	D227
1733	419	2011-12-16	2011-12-16	D428
2775	419	2012-04-24	2012-04-24	D589
2255	419	2011-07-04	2011-07-04	D77
2599	419	2012-04-08	2012-04-08	D558
2917	419	2012-05-18	2012-05-18	D613
2961	419	2012-05-24	2012-05-24	D620
2368	419	2011-07-14	2011-07-14	D90
2789	419	2012-04-27	2012-04-27	D592
1900	419	2011-06-20	2011-06-20	D46
2374	419	2011-07-14	2011-07-14	D91
2931	419	2012-05-22	2012-05-22	D616
2199	419	2011-06-30	2011-06-30	D72
657	419	2011-09-02	2011-09-02	D206
715	419	2011-09-07	2011-09-07	D215
136	419	2011-07-25	2011-07-25	D113
4614	419		2011-06-27	G96
2902	419	2012-05-15	2012-05-15	D610
850	419	2011-09-14	2011-09-14	D242
4567	419		2011-06-27	G89
4943	419		2011-07-07	C9
2855	419	2012-05-08	2012-05-08	D603
130	419	2011-07-25	2011-07-25	D112
1995	419	2012-01-23	2012-01-23	D479
4947	419		2011-07-07	C11
2868	419	2012-05-14	2012-05-14	D605
1957	419	2012-01-16	2012-01-16	D472
2034	419	2012-01-28	2012-01-28	D488
4925	419		2011-09-15	GD
4924	419		2011-09-15	GC
4923	419		2011-09-15	GB
2017	419	2012-01-25	2012-01-25	D483
4922	419		2011-09-15	GA
4921	419		2011-09-01	G225
4920	419		2011-09-01	G224
282	419	2011-08-02	2011-08-02	D135
4612	419		2011-06-27	G95
2418	419	2011-07-14	2011-07-14	D98
4616	419		2011-06-27	G97
4945	419		2011-07-07	C10
1928	419	2012-01-11	2012-01-11	D466
4919	419		2011-09-01	G223
4957	419		2011-07-07	C16
1930	419	2012-01-11	2012-01-11	D467
4955	419		2011-07-07	C15
2549	419	2012-04-02	2012-04-02	D552
4953	419		2011-07-07	C14
436	419	2011-08-13	2011-08-13	D159
4610	419		2011-06-27	G94
4608	419		2011-06-27	G93
4606	419		2011-06-27	G92
4604	419		2011-06-27	G91
4951	419		2011-07-07	C13
2834	419	2012-05-04	2012-05-04	D600
4602	419		2011-06-27	G90
4949	419		2011-07-07	C12
2575	419	2012-04-05	2012-04-05	D557
5114	419		2011-07-08	C73
1056	419	2011-09-25	2011-09-25	D280
1572	419	2011-11-16	2011-11-16	D394
1573	419	2011-11-14	2011-11-14	D395
1098	419	2011-09-28	2011-09-28	D295
5112	419		2011-07-08	C72
1097	419	2011-09-27	2011-09-27	D294
1165	419	2011-10-05	2011-10-05	D311
5142	419		2011-09-05	C…14
1525	419	2011-11-12	2011-11-12	D385
5094	419		2011-07-08	C47
5143	419		2011-09-05	C…15
1090	419	2011-06-14	2011-06-14	D29
1577	419	2011-11-23	2011-11-23	D397 (a)
1412	419	2011-10-24	2011-10-24	D352
5144	419		2011-09-05	C…16
2651	419	2012-04-13	2012-04-13	D568
5104	419		2011-07-08	C52
1303	419	2011-10-17	2011-10-17	D333
4	419	2011-06-24	2011-06-24	D02
5096	419		2011-07-08	C48
5098	419		2011-07-08	C49
2681	419	2012-04-17	2012-04-17	D573
5100	419		2011-07-08	C50
11	419	2011-06-07	2011-06-07	D06
5102	419		2011-07-08	C51
5116	419		2011-07-08	C74
1509	419	2011-11-08	2011-11-08	D379
5106	419		2011-07-08	C53
851	419	2011-09-14	2011-09-14	D243
5108	419		2011-07-08	C54
5110	419		2011-07-08	C71
1210	419	2011-10-07	2011-10-07	D319
1263	419	2011-10-15	2011-10-15	D327
970	419	2011-09-20	2011-09-20	D264
1652	419	2011-12-07	2011-12-07	D415
1648	419	2011-12-02	2011-12-02	D413
2738	419	2012-04-23	2012-04-23	D583
933	419	2011-09-15	2011-09-15	D253
934	419	2011-09-15	2011-09-15	D254
1638	419	2011-11-29	2011-11-29	D410
951	419	2011-09-19	2011-09-19	D257
5147	419		2011-09-05	C…19
5124	419		2011-07-08	C78
5122	419		2011-07-08	C77
2566	419	2012-04-03	2012-04-03	D555
1438	419	2011-10-29	2011-10-29	D358
5120	419		2011-07-08	C76
974	419	2011-09-20	2011-09-20	D266
2630	419	2012-04-11	2012-04-11	D564
1026	419	2011-09-23	2011-09-23	D275
5145	419		2011-09-05	C…17
2722	419	2012-04-20	2012-04-20	D580
1014	419	2011-09-22	2011-09-22	D273
5118	419		2011-07-08	C75
5146	419		2011-09-05	C…18
5130	421		2011-07-08	C59
5134	421		2011-07-08	C63
2523	421	2012-03-25	2012-03-25	D338
4940	421		2011-07-07	C6
5135	421		2011-07-08	C64
4618	421		2011-06-27	G98
5136	421		2011-07-08	C65
5132	421		2011-07-08	C61
5127	421		2011-07-08	C56
5133	421		2011-07-08	C62
5129	421		2011-07-08	C58
2425	421	2011-09-11		DA
4622	421		2011-06-27	G102
131	421	2011-07-25	2011-07-25	D112
2446	421	2011-11-08	2011-11-08	DCC
2434	421	2011-09-13		DB
5128	421		2011-07-08	C57
5131	421		2011-07-08	C60
3046	421	2011-10-14	2011-10-14	DN
1389	421	2011-06-17	2011-06-17	D35
4619	421		2011-06-27	G99
4624	421		2011-06-27	G104
4623	421		2011-06-27	G103
2442	421	2011-09-15		DC
2419	421	2011-07-14	2011-07-14	D98
142	421	2011-07-25	2011-07-25	D114
2473	421	2011-11-25	2011-11-25	DO3
3216	421		2011-08-25	B14
2452	421	2011-09-26		DF
4620	421		2011-06-27	G100
4621	421		2011-06-27	G101
2629	421	2012-04-07	2012-04-07	D340
1929	421	2012-01-11	2012-01-11	D466
5137	421		2011-07-08	C66
2369	421	2011-07-14	2011-07-14	D90
4938	421		2011-07-07	C4
1091	421	2011-06-14	2011-06-14	D29
1901	421	2011-06-20	2011-06-20	D46
2467	421	2011-10-17		DO
137	421	2011-07-25	2011-07-25	D113
1531	421	2011-11-15	2011-11-15	D387
1011	421	2011-09-22	2011-09-22	D272
15	421	2011-06-07	2011-06-07	D08
658	421	2011-09-02	2011-09-02	D207
2479	421	2011-11-02	2011-11-02	DY or DZ
2459	421	2011-10-05		DH
685	421	2011-09-05	2011-09-05	D211
2316	421	2011-07-11	2011-07-11	D84
2341	421	2011-07-12	2011-07-12	D87
952	421	2011-09-17	2011-09-19	D258
766	421	2011-09-07	2011-09-07	D224
604	421	2011-09-27		D1B
2375	421	2011-07-14	2011-07-14	D91
5141	421		2011-07-08	C70
4939	421		2011-07-07	C5
4935	421		2011-07-07	C1
5126	421		2011-07-08	C55
4937	421		2011-07-07	C3
2200	421	2011-06-30	2011-06-30	D72
5138	421		2011-07-08	C67
4942	421		2011-07-07	C8
4941	421		2011-07-07	C7
5139	421		2011-07-08	C68
8	421	2011-06-24	2011-06-24	D03
2240	421	2011-07-04	2011-07-04	D76
5140	421		2011-07-08	C69
2458	421	2011-10-02		DG
4936	421		2011-07-07	C2
283	421	2011-08-02	2011-08-02	D135
12	422	2011-06-07	2011-06-07	D06
1902	422	2011-06-20	2011-06-20	D46
5	422	2011-06-24	2011-06-24	D02
4825	425		2011-07-07	G195
4819	425		2011-07-07	G192
2380	425	2011-07-14	2011-07-14	D92
2474	425	2011-10-17		DP
4821	425		2011-07-07	G193
2153	425	2011-06-29	2011-06-29	D64
4823	425		2011-07-07	G194
4827	425		2011-07-07	G196
2119	425	2011-06-26	2011-06-26	D59
4829	425		2011-07-07	G197
2265	425	2011-07-05	2011-07-05	D78
2471	425		2011-11-25	DO2
2525	425	2012-03-25	2012-03-25	D336
511	425	2011-08-24	2011-08-24	D177
287	425	2011-08-03	2011-08-03	D136
4911	425		2011-07-29	G215
6	425	2011-06-30	2011-06-30	D02
1510	425	2011-06-16	2011-06-16	D38
316	425	2011-08-08	2011-08-08	D139
9	425	2011-06-30	2011-06-30	D05
1526	425	2011-11-12	2011-11-12	D386
13	425	2011-06-21	2011-06-21	D07
1926	425	2012-01-11	2012-01-11	D465
415	425	2011-08-10	2011-08-10	D152
4917	425		2011-07-29	G218
464	425	2011-08-16	2011-08-16	D163
80	425	2011-07-20	2011-07-20	D107
1050	425	2011-06-13	2011-06-13	D28
543	425	2011-08-26	2011-08-26	D189
1012	425	2011-09-22	2011-09-22	D272
2628	425	2012-04-07	2012-04-07	D341
659	425	2011-09-02	2011-09-02	D207
2460	425	2011-10-05		DI
686	425	2011-09-05	2011-09-05	D211
2465	425	2011-10-10		DL
953	425	2011-09-17	2011-09-19	D258
48	425	2011-07-19	2011-07-19	D103
441	425	2011-06-10	2011-06-10	D16
2426	425	2011-09-11		DA
1450	425	2011-10-31	2011-10-31	D363
4915	425		2011-07-29	G217
4913	425		2011-07-29	G216
176	425	2011-06-08	2011-06-08	D12
602	425	2011-09-27		D1A
3050	425	2011-09-24		DE
2453	425	2011-09-26		DF
148	425	2011-07-26	2011-07-26	D115
2074	425	2011-06-22	2011-06-22	D52
2440	425	2011-11-08	2011-11-08	DBB
2435	425	2011-09-13		DB
2447	425	2011-09-15		DD
1473	425	2011-10-31	2011-10-31	D370
4607	426		2011-06-27	G92
4609	426		2011-06-27	G93
2342	426	2011-07-12	2011-07-12	D87
4613	426		2011-06-27	G95
4617	426		2011-06-27	G97
4611	426		2011-06-27	G94
4605	426		2011-06-27	G91
4603	426		2011-06-27	G90
2201	426	2011-06-30	2011-06-30	D72
437	426	2011-08-13	2011-08-13	D159
1092	426	2011-06-14	2011-06-14	D29
132	426	2011-07-25	2011-07-25	D112
138	426	2011-07-25	2011-07-25	D113
2256	426	2011-07-04	2011-07-04	D77
4615	426		2011-06-27	G96
4568	426		2011-06-27	G89
5095	426		2011-07-08	C47
5107	426		2011-07-08	C53
5105	426		2011-07-08	C52
5119	426		2011-07-08	C75
5109	426		2011-07-08	C54
5111	426		2011-07-08	C71
5113	426		2011-07-08	C72
5103	426		2011-07-08	C51
5101	426		2011-07-08	C50
5099	426		2011-07-08	C49
4958	426		2011-07-07	C16
5115	426		2011-07-08	C73
5121	426		2011-07-08	C76
5097	426		2011-07-08	C48
2370	426	2011-07-14	2011-07-14	D90
2376	426	2011-07-14	2011-07-14	D91
4948	426		2011-07-07	C11
4946	426		2011-07-07	C10
5125	426		2011-07-08	C78
5117	426		2011-07-08	C74
2420	426	2011-07-14	2011-07-14	D98
4950	426		2011-07-07	C12
5123	426		2011-07-08	C77
4952	426		2011-07-07	C13
4944	426		2011-07-07	C9
4954	426		2011-07-07	C14
4956	426		2011-07-07	C15
2454	442	2011-09-26		DF
5028	442		2011-07-08	C43
5034	442		2011-07-08	C45
1008	442	2011-09-22	2011-09-22	D271
5025	442		2011-07-08	C42
5031	442		2011-07-08	C44
2449	442	2011-09-19		DD
5091	442		2011-07-08	C96
5013	442		2011-07-08	C38
2377	442	2011-07-14	2011-07-14	D91
4564	442		2011-06-27	G88
2185	442	2011-06-30	2011-06-30	D71
284	442	2011-08-02	2011-08-02	D135
5016	442		2011-07-08	C39
5082	442		2011-07-08	C93
5088	442		2011-07-08	C95
5037	442		2011-07-08	C46
5019	442		2011-07-08	C40
954	442	2011-09-17	2011-09-19	D258
5085	442		2011-07-08	C94
5022	442		2011-07-08	C41
2431	442	2011-11-08	2011-11-08	DAA
4596	442		2011-06-27	G86
4581	442		2011-06-27	G81
4584	442		2011-06-27	G82
5058	442		2011-07-08	C85
5055	442		2011-07-08	C84
4587	442		2011-06-27	G83
5052	442		2011-07-08	C83
4590	442		2011-06-27	G84
4593	442		2011-06-27	G85
1447	442	2011-10-31	2011-10-31	D362
3040	442	2011-10-14	2011-10-14	DM
4575	442		2011-06-27	G79
4599	442		2011-06-27	G87
5046	442		2011-07-08	C81
1067	442	2011-09-26	2011-09-26	D282
3037	442	2011-08-30	2011-08-30	D197
2436	442	2011-09-13		DB
2421	442	2011-07-14	2011-07-14	D98
3029	442	2011-10-05	2011-10-05	DJ
2427	442	2011-09-11		DA
5049	442		2011-07-08	C82
1161	442	2011-06-14	2011-06-14	D31
5040	442		2011-07-08	C79
5076	442		2011-07-08	C91
5073	442		2011-07-08	C90
133	442	2011-07-25	2011-07-25	D112
3047	442	2011-09-24		DE
1527	442	2011-11-12	2011-11-12	D386
3043	442	2011-10-10	2011-10-10	DK
5070	442		2011-07-08	C89
4578	442		2011-06-27	G80
2468	442	2011-11-25	2011-11-25	DO1
5043	442		2011-07-08	C80
5067	442		2011-07-08	C88
4973	442		2011-07-07	C24
2443	442	2011-09-15		DC
5064	442		2011-07-08	C87
4569	442		2011-06-27	G77
2112	442	2011-06-24	2011-06-24	D57
4572	442		2011-06-27	G78
5061	442		2011-07-08	C86
5079	442		2011-07-08	C92
4561	442		2011-06-27	G76
2476	442	2011-10-18		DQ
4965	442		2011-07-07	C20
438	442	2011-08-13	2011-08-13	D159
4967	442		2011-07-07	C21
459	442	2011-08-16	2011-08-16	D161
4969	442		2011-07-07	C22
1	442	2011-06-07	2011-06-07	D01
5001	442		2011-07-08	C34
2462	442	2011-10-05		DJ
1737	442	2011-06-20	2011-06-20	D43
139	442	2011-07-25	2011-07-25	D113
4998	442		2011-07-08	C33
1468	442	2011-10-31	2011-10-31	D367
687	442	2011-09-05	2011-09-05	D211
767	442	2011-09-07	2011-09-07	D224
4995	442		2011-07-08	C32
4992	442		2011-07-08	C31
4977	442		2011-07-08	C26
1442	442	2011-06-17	2011-06-17	D36
4980	442		2011-07-08	C27
660	442	2011-09-02	2011-09-02	D207
4989	442		2011-07-08	C30
2343	442	2011-07-12	2011-07-12	D87
4983	442		2011-07-08	C28
605	442	2011-09-27		D1B
4986	442		2011-07-08	C29
4975	442		2011-07-07	C25
1313	442	2011-10-19	2011-10-19	D339
2257	442	2011-07-04	2011-07-04	D77
2241	442	2011-07-04	2011-07-04	D76
4961	442		2011-07-07	C18
5007	442		2011-07-08	C36
5010	442		2011-07-08	C37
433	442	2011-08-11	2011-08-11	D155
2371	442	2011-07-14	2011-07-14	D90
4959	442		2011-07-07	C17
1308	442	2011-10-19	2011-10-19	D336
4963	442		2011-07-07	C19
4971	442		2011-07-07	C23
5004	442		2011-07-08	C35
4582	444		2011-06-27	G81
4976	444		2011-07-07	C25
3041	444	2011-10-14	2011-10-14	DM
4978	444		2011-07-08	C26
4993	444		2011-07-08	C31
4579	444		2011-06-27	G80
5017	444		2011-07-08	C39
4996	444		2011-07-08	C32
4576	444		2011-06-27	G79
285	444	2011-08-02	2011-08-02	D135
4585	444		2011-06-27	G82
2437	444	2011-09-13		DB
4984	444		2011-07-08	C28
2432	444	2011-11-08	2011-11-08	DAA
3030	444	2011-10-05	2011-10-05	DJ
606	444	2011-09-27		D1B
5011	444		2011-07-08	C37
5008	444		2011-07-08	C36
4591	444		2011-06-27	G84
4981	444		2011-07-08	C27
4588	444		2011-06-27	G83
4600	444		2011-06-27	G87
4987	444		2011-07-08	C29
4597	444		2011-06-27	G86
4990	444		2011-07-08	C30
661	444	2011-09-02	2011-09-02	D207
4594	444		2011-06-27	G85
5005	444		2011-07-08	C35
3038	444	2011-08-30	2011-08-30	D197
4966	444		2011-07-07	C20
5041	444		2011-07-08	C79
2455	444	2011-09-26		DF
4968	444		2011-07-07	C21
2463	444	2011-10-05		DJ
140	444	2011-07-25	2011-07-25	D113
2450	444	2011-09-19		DD
5002	444		2011-07-08	C34
688	444	2011-09-05	2011-09-05	D211
5038	444		2011-07-08	C46
5023	444		2011-07-08	C41
439	444	2011-08-13	2011-08-13	D159
1009	444	2011-09-22	2011-09-22	D271
5035	444		2011-07-08	C45
5026	444		2011-07-08	C42
4964	444		2011-07-07	C19
5032	444		2011-07-08	C44
434	444	2011-08-11	2011-08-11	D155
3048	444	2011-09-24		DE
4972	444		2011-07-07	C23
4960	444		2011-07-07	C17
5029	444		2011-07-08	C43
4570	444		2011-06-27	G77
4999	444		2011-07-08	C33
1738	444	2011-06-20	2011-06-20	D43
4974	444		2011-07-07	C24
4565	444		2011-06-27	G88
134	444	2011-07-25	2011-07-25	D112
5020	444		2011-07-08	C40
460	444	2011-08-16	2011-08-16	D161
4562	444		2011-06-27	G76
5014	444		2011-07-08	C38
4962	444		2011-07-07	C18
3044	444	2011-10-10	2011-10-10	DK
2444	444	2011-09-15		DC
768	444	2011-09-07	2011-09-07	D224
4970	444		2011-07-07	C22
4573	444		2011-06-27	G78
955	444	2011-09-17	2011-09-19	D258
5065	444		2011-07-08	C87
2469	444	2011-11-25	2011-11-25	DO1
5059	444		2011-07-08	C85
2258	444	2011-07-04	2011-07-04	D77
1314	444	2011-10-19	2011-10-19	D339
2242	444	2011-07-04	2011-07-04	D76
1309	444	2011-10-19	2011-10-19	D336
2	444	2011-06-07	2011-06-07	D01
2428	444	2011-09-11		DA
5089	444		2011-07-08	C95
5062	444		2011-07-08	C86
5056	444		2011-07-08	C84
2113	444	2011-06-24	2011-06-24	D57
2372	444	2011-07-14	2011-07-14	D90
5086	444		2011-07-08	C94
1162	444	2011-06-14	2011-06-14	D31
5068	444		2011-07-08	C88
2378	444	2011-07-14	2011-07-14	D91
5083	444		2011-07-08	C93
1528	444	2011-11-12	2011-11-12	D386
5071	444		2011-07-08	C89
5074	444		2011-07-08	C90
5077	444		2011-07-08	C91
5080	444		2011-07-08	C92
2186	444	2011-06-30	2011-06-30	D71
1448	444	2011-10-31	2011-10-31	D362
2344	444	2011-07-12	2011-07-12	D87
1443	444	2011-06-17	2011-06-17	D36
2422	444	2011-07-14	2011-07-14	D98
5044	444		2011-07-08	C80
5092	444		2011-07-08	C96
1068	444	2011-09-26	2011-09-26	D282
5053	444		2011-07-08	C83
2477	444	2011-10-18		DQ
5047	444		2011-07-08	C81
5050	444		2011-07-08	C82
1469	444	2011-10-31	2011-10-31	D367
2154	451	2011-06-29	2011-06-29	D64
662	451	2011-09-02	2011-09-02	D207
4918	451		2011-07-29	G218
4826	451			G195
4916	451		2011-07-29	G217
4828	451			G196
4914	451		2011-07-29	G216
544	451	2011-08-26	2011-08-26	D189
4912	451		2011-07-29	G215
2627	451	2012-04-07	2012-04-07	D341
2475	451	2011-10-17		DP
603	451	2011-09-27		D1A
7	451	2011-06-30	2011-06-30	D02
2524	451	2012-03-25	2012-03-25	D336
1511	451	2011-06-16	2011-06-16	D38
2472	451		2011-11-25	DO2
1013	451	2011-09-22	2011-09-22	D272
177	451	2011-06-08	2011-06-08	D12
2461	451	2011-10-05		DI
442	451	2011-06-10	2011-06-10	D16
4824	451			G194
149	451	2011-07-26	2011-07-26	D115
1474	451	2011-10-31	2011-10-31	D370
465	451	2011-08-16	2011-08-16	D163
4820	451			G192
317	451	2011-08-08	2011-08-08	D139
2456	451	2011-09-26		DF
2317	451	2011-07-11	2011-07-11	D84
2381	451	2011-07-14	2011-07-14	D92
49	451	2011-07-19	2011-07-19	D103
288	451	2011-08-03	2011-08-03	D136
1927	451	2012-01-11	2012-01-11	D465
416	451	2011-08-10	2011-08-10	D152
4830	451			G197
2266	451	2011-07-05	2011-07-05	D78
956	451	2011-09-17	2011-09-19	D258
4822	451			G193
512	451	2011-08-24	2011-08-24	D177
1051	451	2011-06-13	2011-06-13	D28
2438	451	2011-09-13		DB
2448	451	2011-09-15		DD
2441	451	2011-11-08	2011-11-08	DBB
14	451	2011-06-21	2011-06-21	D07
2120	451	2011-06-26	2011-06-26	D59
10	451	2011-06-30	2011-06-30	D05
2075	451	2011-06-22	2011-06-22	D52
81	451	2011-07-20	2011-07-20	D107
143	451	2011-07-25	2011-07-25	D114
2429	451	2011-09-11		DA
1529	451	2011-11-12	2011-11-12	D386
2466	451	2011-10-10		DL
2659	453	2012-04-13	2012-04-13	D569
4787	453		2011-07-07	G184
398	453	2011-06-10	2011-06-10	D15
2606	453	2012-04-08	2012-04-08	D560
2115	453	2011-06-26	2011-06-26	D58
4791	453		2011-07-07	G185
2076	453	2011-06-22	2011-06-22	D52
2786	453	2012-04-27	2012-04-27	D591
2864	453	2012-05-14	2012-05-14	D605
2492	453	2012-03-21	2012-03-21	D539
386	453	2011-08-09	2011-08-09	D147
4775	453		2011-07-07	G181
2640	453	2012-04-12	2012-04-12	D566
382	453	2011-08-09	2011-08-09	D146
2765	453	2012-04-24	2012-04-24	D587
2720	453	2012-04-20	2012-04-20	D580
4779	453		2011-07-07	G182
394	453	2011-08-09	2011-08-09	D149
1550	453	2011-06-17	2011-06-17	D39
2832	453	2012-05-02	2012-05-02	D599
2851	453	2012-05-08	2012-05-08	D603
4783	453		2011-07-07	G183
4771	453		2011-07-07	G180
390	453	2011-08-09	2011-08-09	D148
407	453	2011-08-09	2011-08-09	D150
2980	453	2012-05-27	2012-05-27	D625
2065	453	2011-06-21	2011-06-21	D51
2539	453	2012-04-02	2012-04-02	D550
1052	453	2011-06-13	2011-06-13	D28
2282	453	2011-07-05	2011-07-05	D80
2940	453	2012-05-23	2012-05-23	D617
2684	453	2012-04-17	2012-04-17	D574
44	453	2011-07-19	2011-07-19	D102
2382	453	2011-07-14	2011-07-14	D93
4807	453		2011-07-07	G189
144	453	2011-07-25	2011-07-25	D114
524	453	2011-06-10	2011-06-10	D18
4811	453		2011-07-07	G190
178	453	2011-06-08	2011-06-08	D12
4803	453		2011-07-07	G188
411	453	2011-08-09	2011-08-09	D151
3025	453	2012-05-31	2012-05-31	D634
150	453	2011-07-26	2011-07-26	D115
2155	453	2011-06-29	2011-06-29	D64
4799	453		2011-07-07	G187
4815	453		2011-07-07	G191
71	453	2011-07-20	2011-07-20	D106
2583	453	2012-04-05	2012-04-05	D339
251	453	2011-08-01	2011-08-01	D131
2597	453	2012-04-05	2012-04-05	D344
4795	453		2011-07-07	G186
2307	453	2011-07-11	2011-07-11	D83
2602	453	2012-04-08	2012-04-08	D559
2898	453	2012-05-15	2012-05-15	D610
2913	453	2012-05-18	2012-05-18	D613
4772	454		2011-07-07	G180
1921	454	2012-01-10	2012-01-10	D462
1714	454	2011-12-12	2011-12-12	D424
781	454	2011-09-08	2011-09-08	D226
2077	454	2011-06-22	2011-06-22	D52
2283	454	2011-07-05	2011-07-05	D80
1087	454	2011-09-27	2011-09-27	D289
2981	454	2012-05-27	2012-05-27	D625
2831	454	2012-05-02	2012-05-02	D599
2538	454	2012-04-02	2012-04-02	D550
2639	454	2012-04-12	2012-04-12	D566
1414	454	2011-10-24	2011-10-24	D354
2308	454	2011-07-11	2011-07-11	D83
1453	454	2011-10-31	2011-10-31	D364
599	454	2011-08-29	2011-08-29	D196
525	454	2011-06-10	2011-06-10	D18
4816	454		2011-07-07	G191
4796	454		2011-07-07	G186
2719	454	2012-04-20	2012-04-20	D580
2582	454	2012-04-05	2012-04-05	D339
664	454	2011-09-04	2011-09-04	D208
4792	454		2011-07-07	G185
3026	454	2012-05-31	2012-05-31	D634
534	454	2011-08-26	2011-08-26	D188
643	454	2011-08-31	2011-08-31	D204
1804	454	2011-12-28	2011-12-28	D441
4804	454		2011-07-07	G188
1053	454	2011-06-13	2011-06-13	D28
4808	454		2011-07-07	G189
2596	454	2012-04-05	2012-04-05	D344
4812	454		2011-07-07	G190
4800	454		2011-07-07	G187
1439	454	2011-10-29	2011-10-29	D359
763	454	2011-09-07	2011-09-07	D223
1734	454	2011-12-19	2011-12-19	D429
1888	454	2012-01-05	2012-01-05	D455
4780	454		2011-07-07	G182
1885	454	2012-01-05	2012-01-05	D454
515	454	2011-08-24	2011-08-24	D178
1764	454	2011-12-22	2011-12-22	D434
518	454	2011-08-24	2011-08-24	D179
4776	454		2011-07-07	G181
521	454	2011-08-24	2011-08-24	D179
2764	454	2012-04-24	2012-04-24	D587
712	454	2011-09-06	2011-09-06	D214
528	454	2011-08-24	2011-08-24	D180
2785	454	2012-04-27	2012-04-27	D591
531	454	2011-08-24	2011-08-24	D181
4788	454		2011-07-07	G184
4784	454		2011-07-07	G183
919	454	2011-09-15	2011-09-15	D251
1032	454	2011-09-23	2011-09-23	D276
2009	454	2012-01-23	2012-01-23	D481
1504	454	2011-11-08	2011-11-08	D376
1271	454	2011-10-15	2011-10-15	D329
2116	454	2011-06-26	2011-06-26	D58
2865	454	2012-05-14	2012-05-14	D605
2605	454	2012-04-08	2012-04-08	D560
2066	454	2011-06-21	2011-06-21	D51
2899	454	2012-05-15	2012-05-15	D610
1983	454	2012-01-16	2012-01-16	D477
1711	454	2011-12-12	2011-12-12	D423
1305	454	2011-10-17	2011-10-17	D335
2852	454	2012-05-08	2012-05-08	D603
1649	454	2011-12-05	2011-12-05	D414
1144	454	2011-10-03	2011-10-03	D305
2941	454	2012-05-23	2012-05-23	D617
72	454	2011-07-20	2011-07-20	D106
971	454	2011-09-20	2011-09-20	D265
1236	454	2011-10-11	2011-10-11	D322
151	454	2011-07-26	2011-07-26	D115
145	454	2011-07-25	2011-07-25	D114
2683	454	2012-04-17	2012-04-17	D574
2383	454	2011-07-14	2011-07-14	D93
1255	454	2011-10-12	2011-10-12	D325
2031	454	2012-01-28	2012-01-28	D487
2493	454	2012-03-21	2012-03-21	D539
179	454	2011-06-08	2011-06-08	D12
2051	454	2012-01-28	2012-01-28	D490
45	454	2011-07-19	2011-07-19	D102
1596	454	2011-11-23	2011-11-23	D400 (a)
2156	454	2011-06-29	2011-06-29	D64
966	454	2011-09-19	2011-09-19	D262
2914	454	2012-05-18	2012-05-18	D613
252	454	2011-08-01	2011-08-01	D131
1645	454	2011-12-02	2011-12-02	D412
1207	454	2011-10-07	2011-10-07	D318
408	454	2011-08-09	2011-08-09	D150
833	454	2011-09-13	2011-09-13	D236
395	454	2011-08-09	2011-08-09	D149
2658	454	2012-04-13	2012-04-13	D569
383	454	2011-08-09	2011-08-09	D146
391	454	2011-08-09	2011-08-09	D148
838	454	2011-09-14	2011-09-14	D239
387	454	2011-08-09	2011-08-09	D147
1551	454	2011-06-17	2011-06-17	D39
412	454	2011-08-09	2011-08-09	D151
1949	454	2012-01-12	2012-01-12	D470
1664	454	2011-12-09	2011-12-09	D417
2601	454	2012-04-08	2012-04-08	D559
399	454	2011-06-10	2011-06-10	D15
1100	454	2011-09-28	2011-09-28	D297
1103	454	2011-09-28	2011-09-28	D298
846	454	2011-09-14	2011-09-14	D240
1574	454	2011-11-18	2011-11-18	D396
644	456	2011-08-31	2011-08-31	D204
967	456	2011-09-19	2011-09-19	D262
46	456	2011-07-19	2011-07-19	D102
834	456	2011-09-13	2011-09-13	D236
1054	456	2011-06-13	2011-06-13	D28
665	456	2011-09-04	2011-09-04	D208
1088	456	2011-09-27	2011-09-27	D289
1415	456	2011-10-24	2011-10-24	D354
972	456	2011-09-20	2011-09-20	D265
1101	456	2011-09-28	2011-09-28	D297
1505	456	2011-11-08	2011-11-08	D376
1208	456	2011-10-07	2011-10-07	D318
1237	456	2011-10-11	2011-10-11	D322
1256	456	2011-10-12	2011-10-12	D325
2682	456	2012-04-17	2012-04-17	D574
1597	456	2011-11-23	2011-11-23	D400 (a)
1712	456	2011-12-12	2011-12-12	D423
2657	456	2012-04-13	2012-04-13	D569
713	456	2011-09-06	2011-09-06	D214
1451	456	2011-10-31	2011-10-31	D363
1735	456	2011-12-19	2011-12-19	D429
764	456	2011-09-07	2011-09-07	D223
1306	456	2011-10-17	2011-10-17	D335
1650	456	2011-12-05	2011-12-05	D414
1575	456	2011-11-18	2011-11-18	D396
2600	456	2012-04-08	2012-04-08	D559
1646	456	2011-12-02	2011-12-02	D412
1665	456	2011-12-09	2011-12-09	D417
2763	456	2012-04-24	2012-04-24	D587
2718	456	2012-04-20	2012-04-20	D580
1765	456	2011-12-22	2011-12-22	D434
2604	456	2012-04-08	2012-04-08	D560
1104	456	2011-09-28	2011-09-28	D298
1145	456	2011-10-03	2011-10-03	D305
2638	456	2012-04-12	2012-04-12	D566
1552	456	2011-06-17	2011-06-17	D39
839	456	2011-09-14	2011-09-14	D239
1033	456	2011-09-23	2011-09-23	D276
1272	456	2011-10-15	2011-10-15	D329
782	456	2011-09-08	2011-09-08	D226
1440	456	2011-10-29	2011-10-29	D359
847	456	2011-09-14	2011-09-14	D240
1454	456	2011-10-31	2011-10-31	D364
2784	456	2012-04-27	2012-04-27	D591
1715	456	2011-12-12	2011-12-12	D424
920	456	2011-09-15	2011-09-15	D251
2284	456	2011-07-05	2011-07-05	D80
532	456	2011-08-24	2011-08-24	D181
2157	456	2011-06-29	2011-06-29	D64
2032	456	2012-01-28	2012-01-28	D487
392	456	2011-08-09	2011-08-09	D148
4813	456		2011-07-07	G190
1886	456	2012-01-05	2012-01-05	D454
396	456	2011-08-09	2011-08-09	D149
388	456	2011-08-09	2011-08-09	D147
2384	456	2011-07-14	2011-07-14	D93
384	456	2011-08-09	2011-08-09	D146
152	456	2011-07-26	2011-07-26	D115
519	456	2011-08-24	2011-08-24	D179
413	456	2011-08-09	2011-08-09	D151
526	456	2011-06-10	2011-06-10	D18
529	456	2011-08-24	2011-08-24	D180
516	456	2011-08-24	2011-08-24	D178
2866	456	2012-05-14	2012-05-14	D605
409	456	2011-08-09	2011-08-09	D150
2010	456	2012-01-23	2012-01-23	D481
73	456	2011-07-20	2011-07-20	D106
2117	456	2011-06-26	2011-06-26	D58
1984	456	2012-01-16	2012-01-16	D477
1922	456	2012-01-10	2012-01-10	D462
1950	456	2012-01-12	2012-01-12	D470
253	456	2011-08-01	2011-08-01	D131
146	456	2011-07-25	2011-07-25	D114
2494	456	2012-03-21	2012-03-21	D539
2942	456	2012-05-23	2012-05-23	D617
180	456	2011-06-08	2011-06-08	D12
1889	456	2012-01-05	2012-01-05	D455
2915	456	2012-05-18	2012-05-18	D613
400	456	2011-06-10	2011-06-10	D15
2830	456	2012-05-02	2012-05-02	D599
4789	456		2011-07-07	G184
4777	456		2011-07-07	G181
4781	456		2011-07-07	G182
522	456	2011-08-24	2011-08-24	D179
4785	456		2011-07-07	G183
2067	456	2011-06-21	2011-06-21	D51
1805	456	2011-12-28	2011-12-28	D441
2078	456	2011-06-22	2011-06-22	D52
3027	456	2012-05-31	2012-05-31	D634
4817	456		2011-07-07	G191
4793	456		2011-07-07	G185
4797	456		2011-07-07	G186
4801	456		2011-07-07	G187
4805	456		2011-07-07	G188
2595	456	2012-04-05	2012-04-05	D344
4809	456		2011-07-07	G189
600	456	2011-08-29	2011-08-29	D196
2982	456	2012-05-27	2012-05-27	D625
535	456	2011-08-26	2011-08-26	D188
4773	456		2011-07-07	G180
2309	456	2011-07-11	2011-07-11	D83
2052	456	2012-01-28	2012-01-28	D490
2581	456	2012-04-05	2012-04-05	D339
2537	456	2012-04-02	2012-04-02	D550
2900	456	2012-05-15	2012-05-15	D610
2853	456	2012-05-08	2012-05-08	D603
3051	457	2011-09-24		DE
4680	458		2011-07-07	G162
50	458	2011-07-19	2011-07-19	D104
992	458	2011-06-13	2011-06-13	D27
1639	458	2011-12-02	2011-12-02	D411
1186	458	2011-10-05	2011-10-05	D314
1202	458	2011-10-07	2011-10-07	D317
885	458	2011-09-14	2011-09-14	D247
935	458	2011-09-19	2011-09-19	D255
3020	458	2012-05-31	2012-05-31	D633
318	458	2011-08-08	2011-08-08	D139
2755	458	2012-04-24	2012-04-24	D586
4675	458		2011-07-07	G161
901	458	2011-09-14	2011-09-14	D249
2121	458	2011-06-26	2011-06-26	D59
1976	458	2012-01-18	2012-01-17	D475
1211	458	2011-06-15	2011-06-15	D32
4670	458		2011-07-07	G160
1111	458	2011-06-30	2011-06-30	D30
1079	458	2011-09-26	2011-09-26	D284
1578	458	2011-11-23	2011-11-23	D398 (a)
98	458	2011-07-23	2011-07-23	D109
4630	458		2011-07-07	G152
4635	458		2011-07-07	G153
16	458	2011-06-08	2011-06-08	D09
2544	458	2012-04-02	2012-04-02	D551
2413	458	2011-07-14	2011-07-14	D97
4640	458		2011-07-07	G154
1027	458	2011-09-23	2011-09-23	D275
2107	458	2011-06-24	2011-06-24	D56
4645	458		2011-07-07	G155
154	458	2011-07-26	2011-07-26	D116
1563	458	2011-11-14	2011-11-14	D391
1138	458	2011-10-03	2011-10-03	D303
74	458	2011-07-20	2011-07-20	D106
4665	458		2011-07-07	G159
277	458	2011-08-02	2011-08-02	D134
2012	458	2012-01-23	2012-01-23	D482
4660	458		2011-07-07	G158
1106	458	2011-09-28	2011-09-28	D299
4655	458		2011-07-07	G157
2035	458	2012-01-28	2012-01-28	D489
2893	458	2012-05-15	2012-05-15	D609
975	458	2011-09-20	2011-09-20	D267
4650	458		2011-07-07	G156
2631	458	2012-04-12	2012-04-12	D565
2731	458	2012-04-20	2012-04-20	D582
2686	458	2012-04-17	2012-04-17	D575
2869	458	2012-05-14	2012-05-14	D606
2297	458	2011-07-11	2011-07-11	D82
2918	458	2012-05-18	2012-05-18	D614
1895	458	2012-01-09	2012-01-09	D459
2480	458	2011-12-05	2011-12-05	RedD1
799	458	2011-09-09	2011-09-09	D230
1298	458	2011-10-17	2011-10-17	D332
2576	458	2012-04-05	2012-04-05	D338
1759	458	2011-12-22	2011-12-22	D433
2798	458	2012-04-27	2012-04-27	D594
1417	458	2011-10-24	2011-10-24	D355
536	458	2011-08-26	2011-08-26	D188
417	458	2011-08-10	2011-08-10	D152
2235	458	2011-07-03	2011-07-03	D75
1860	458	2012-01-04	2012-01-04	D450
2652	458	2012-04-13	2012-04-13	D569
1952	458	2012-01-12	2012-01-12	D471
495	458	2011-08-22	2011-08-22	D174
1726	458	2011-12-16	2011-12-16	D426
2487	458	2012-03-21	2012-03-21	D538
2984	458	2012-05-27	2012-05-27	D626
2945	458	2012-05-23	2012-05-23	D618
2259	458	2011-07-04	2011-07-04	D77
738	458	2011-09-07	2011-09-07	D218
2962	458	2012-05-24	2012-05-24	D621
754	458	2011-09-07	2011-09-07	D220
466	458	2011-08-16	2011-08-16	D163
841	458	2011-06-17	2011-06-17	D24
608	458	2011-06-11	2011-06-11	D20
4625	458		2011-07-07	G151
2843	458	2012-05-08	2012-05-08	D1
1807	458	2011-12-31	2011-12-31	D442
1035	458	2011-09-23	2011-09-23	D277
1499	458	2011-11-08	2011-11-08	D375
637	458	2011-08-31	2011-08-31	D203
594	458	2011-08-29	2011-08-29	D195
4690	458		2011-07-07	G164
4685	458		2011-07-07	G163
1258	458	2011-10-13	2011-10-13	D326
401	458	2011-06-10	2011-06-10	D15
1688	458	2011-12-11	2011-12-11	D420
1264	458	2011-10-15	2011-10-15	D327
1433	458	2011-10-29	2011-10-29	D357
1788	458	2011-12-27	2011-12-27	D438
2815	458	2012-05-01	2012-05-01	D597
2169	458	2011-06-29	2011-06-29	D69
1239	458	2011-10-11	2011-10-11	D323
826	458	2011-09-12	2011-09-12	D234
4646	459		2011-07-07	G155
2653	459	2012-04-13	2012-04-13	D569
2108	459	2011-06-24	2011-06-24	D56
1080	459	2011-09-26	2011-09-26	D285
4626	459		2011-07-07	G151
2481	459	2011-12-05	2011-12-05	RedD1
17	459	2011-06-08	2011-06-08	D09
4641	459		2011-07-07	G154
1434	459	2011-10-29	2011-10-29	D357
4631	459		2011-07-07	G152
1418	459	2011-10-24	2011-10-24	D355
2963	459	2012-05-24	2012-05-24	D621
4636	459		2011-07-07	G153
2298	459	2011-07-11	2011-07-11	D82
2919	459	2012-05-18	2012-05-18	D614
1240	459	2011-10-11	2011-10-11	D323
1212	459	2011-06-15	2011-06-15	D32
4686	459		2011-07-07	G163
4691	459		2011-07-07	G164
4676	459		2011-07-07	G161
2122	459	2011-06-26	2011-06-26	D59
1203	459	2011-10-07	2011-10-07	D317
1259	459	2011-10-13	2011-10-13	D326
4671	459		2011-07-07	G160
1265	459	2011-10-15	2011-10-15	D327
1187	459	2011-10-05	2011-10-05	D314
2170	459	2011-06-29	2011-06-29	D69
1500	459	2011-11-08	2011-11-08	D375
4651	459		2011-07-07	G156
2632	459	2012-04-12	2012-04-12	D565
2260	459	2011-07-04	2011-07-04	D77
1112	459	2011-06-30	2011-06-30	D30
2946	459	2012-05-23	2012-05-23	D618
1564	459	2011-11-14	2011-11-14	D391
2236	459	2011-07-03	2011-07-03	D75
2687	459	2012-04-17	2012-04-17	D575
1139	459	2011-10-03	2011-10-03	D303
4666	459		2011-07-07	G159
2488	459	2012-03-21	2012-03-21	D538
2985	459	2012-05-27	2012-05-27	D626
4656	459		2011-07-07	G157
1299	459	2011-10-17	2011-10-17	D332
4661	459		2011-07-07	G158
1107	459	2011-09-28	2011-09-28	D299
4681	459		2011-07-07	G162
1953	459	2012-01-12	2012-01-12	D471
993	459	2011-06-13	2011-06-13	D27
278	459	2011-08-02	2011-08-02	D134
467	459	2011-08-16	2011-08-16	D163
2013	459	2012-01-23	2012-01-23	D482
2732	459	2012-04-20	2012-04-20	D582
936	459	2011-09-19	2011-09-19	D255
1896	459	2012-01-09	2012-01-09	D459
2577	459	2012-04-05	2012-04-05	D338
1727	459	2011-12-16	2011-12-16	D426
51	459	2011-07-19	2011-07-19	D104
2894	459	2012-05-15	2012-05-15	D609
976	459	2011-09-20	2011-09-20	D267
755	459	2011-09-07	2011-09-07	D220
739	459	2011-09-07	2011-09-07	D218
2870	459	2012-05-14	2012-05-14	D606
1977	459	2012-01-18	2012-01-17	D475
2844	459	2012-05-08	2012-05-08	D1
2414	459	2011-07-14	2011-07-14	D97
842	459	2011-06-17	2011-06-17	D24
2756	459	2012-04-24	2012-04-24	D586
886	459	2011-09-14	2011-09-14	D247
75	459	2011-07-20	2011-07-20	D106
1689	459	2011-12-11	2011-12-11	D420
496	459	2011-08-22	2011-08-22	D174
902	459	2011-09-14	2011-09-14	D249
827	459	2011-09-12	2011-09-12	D234
800	459	2011-09-09	2011-09-09	D230
319	459	2011-08-08	2011-08-08	D139
418	459	2011-08-10	2011-08-10	D152
1640	459	2011-12-02	2011-12-02	D411
402	459	2011-06-10	2011-06-10	D15
1760	459	2011-12-22	2011-12-22	D433
595	459	2011-08-29	2011-08-29	D195
1579	459	2011-11-23	2011-11-23	D398 (a)
2816	459	2012-05-01	2012-05-01	D597
2545	459	2012-04-02	2012-04-02	D551
1028	459	2011-09-23	2011-09-23	D275
2799	459	2012-04-27	2012-04-27	D594
609	459	2011-06-11	2011-06-11	D20
1808	459	2011-12-31	2011-12-31	D442
99	459	2011-07-23	2011-07-23	D109
1036	459	2011-09-23	2011-09-23	D277
537	459	2011-08-26	2011-08-26	D188
1861	459	2012-01-04	2012-01-04	D450
3021	459	2012-05-31	2012-05-31	D633
638	459	2011-08-31	2011-08-31	D203
2036	459	2012-01-28	2012-01-28	D489
1789	459	2011-12-27	2011-12-27	D438
155	459	2011-07-26	2011-07-26	D116
1266	460	2011-10-15	2011-10-15	D327
2845	460	2012-05-08	2012-05-08	D1
801	460	2011-09-09	2011-09-09	D230
403	460	2011-06-10	2011-06-10	D15
2171	460	2011-06-29	2011-06-29	D69
1501	460	2011-11-08	2011-11-08	D375
4692	460		2011-07-07	G164
596	460	2011-08-29	2011-08-29	D195
1690	460	2011-12-11	2011-12-11	D420
843	460	2011-06-17	2011-06-17	D24
1790	460	2011-12-27	2011-12-27	D438
639	460	2011-08-31	2011-08-31	D203
1260	460	2011-10-13	2011-10-13	D326
610	460	2011-06-11	2011-06-11	D20
52	460	2011-07-19	2011-07-19	D104
828	460	2011-09-12	2011-09-12	D234
2237	460	2011-07-03	2011-07-03	D75
2578	460	2012-04-05	2012-04-05	D338
1862	460	2012-01-04	2012-01-04	D450
2654	460	2012-04-13	2012-04-13	D569
740	460	2011-09-07	2011-09-07	D218
2299	460	2011-07-11	2011-07-11	D82
2261	460	2011-07-04	2011-07-04	D77
2482	460	2011-12-05	2011-12-05	RedD1
756	460	2011-09-07	2011-09-07	D220
497	460	2011-08-22	2011-08-22	D174
2947	460	2012-05-23	2012-05-23	D618
1809	460	2011-12-31	2011-12-31	D442
1419	460	2011-10-24	2011-10-24	D355
1435	460	2011-10-29	2011-10-29	D357
1897	460	2012-01-09	2012-01-09	D459
468	460	2011-08-16	2011-08-16	D163
1761	460	2011-12-22	2011-12-22	D433
2489	460	2012-03-21	2012-03-21	D538
2986	460	2012-05-27	2012-05-27	D626
2920	460	2012-05-18	2012-05-18	D614
2964	460	2012-05-24	2012-05-24	D621
1300	460	2011-10-17	2011-10-17	D332
1728	460	2011-12-16	2011-12-16	D426
419	460	2011-08-10	2011-08-10	D152
538	460	2011-08-26	2011-08-26	D188
2109	460	2011-06-24	2011-06-24	D56
1108	460	2011-09-28	2011-09-28	D299
1565	460	2011-11-14	2011-11-14	D391
994	460	2011-06-13	2011-06-13	D27
1113	460	2011-06-30	2011-06-30	D30
2546	460	2012-04-02	2012-04-02	D551
4657	460		2011-07-07	G157
977	460	2011-09-20	2011-09-20	D267
2037	460	2012-01-28	2012-01-28	D489
2014	460	2012-01-23	2012-01-23	D482
1140	460	2011-10-03	2011-10-03	D303
4687	460		2011-07-07	G163
2633	460	2012-04-12	2012-04-12	D565
4652	460		2011-07-07	G156
2688	460	2012-04-17	2012-04-17	D575
2895	460	2012-05-15	2012-05-15	D609
1037	460	2011-09-23	2011-09-23	D277
3022	460	2012-05-31	2012-05-31	D633
2415	460	2011-07-14	2011-07-14	D97
1081	460	2011-09-26	2011-09-26	D285
4627	460		2011-07-07	G151
18	460	2011-06-08	2011-06-08	D09
100	460	2011-07-23	2011-07-23	D109
156	460	2011-07-26	2011-07-26	D116
1580	460	2011-11-23	2011-11-23	D398 (a)
4647	460		2011-07-07	G155
2817	460	2012-05-01	2012-05-01	D597
4637	460		2011-07-07	G153
1029	460	2011-09-23	2011-09-23	D275
4642	460		2011-07-07	G154
2800	460	2012-04-27	2012-04-27	D594
2871	460	2012-05-14	2012-05-14	D606
4632	460		2011-07-07	G152
1188	460	2011-10-05	2011-10-05	D314
903	460	2011-09-14	2011-09-14	D249
2733	460	2012-04-20	2012-04-20	D582
887	460	2011-09-14	2011-09-14	D247
1204	460	2011-10-07	2011-10-07	D317
1213	460	2011-06-15	2011-06-15	D32
4677	460		2011-07-07	G161
320	460	2011-08-08	2011-08-08	D139
1978	460	2012-01-17	2012-01-17	D475
4667	460		2011-07-07	G159
4672	460		2011-07-07	G160
2123	460	2011-06-26	2011-06-26	D59
1241	460	2011-10-11	2011-10-11	D323
4662	460		2011-07-07	G158
4682	460		2011-07-07	G162
2757	460	2012-04-24	2012-04-24	D586
76	460	2011-07-20	2011-07-20	D106
279	460	2011-08-02	2011-08-02	D134
937	460	2011-09-19	2011-09-19	D255
1641	460	2011-12-02	2011-12-02	D411
1954	460	2012-01-12	2012-01-12	D471
2634	461	2012-04-12	2012-04-12	D565
1762	461	2011-12-22	2011-12-22	D433
1791	461	2011-12-27	2011-12-27	D438
1810	461	2011-12-31	2011-12-31	D442
1581	461	2011-11-23	2011-11-23	D398 (a)
2416	461	2011-07-14	2011-07-14	D97
2124	461	2011-06-26	2011-06-26	D59
1691	461	2011-12-11	2011-12-11	D420
2483	461	2011-12-05	2011-12-05	RedD1
2238	461	2011-07-03	2011-07-03	D75
2110	461	2011-06-24	2011-06-24	D56
1898	461	2012-01-09	2012-01-09	D459
2490	461	2012-03-21	2012-03-21	D538
1955	461	2012-01-12	2012-01-12	D471
2547	461	2012-04-02	2012-04-02	D551
2015	461	2012-01-23	2012-01-23	D482
2300	461	2011-07-11	2011-07-11	D82
1642	461	2011-12-02	2011-12-02	D411
2038	461	2012-01-28	2012-01-28	D489
2579	461	2012-04-05	2012-04-05	D338
1863	461	2012-01-04	2012-01-04	D450
1566	461	2011-11-14	2011-11-14	D391
2172	461	2011-06-29	2011-06-29	D69
1729	461	2011-12-16	2011-12-16	D426
1979	461	2012-01-17	2012-01-17	D475
1502	461	2011-11-08	2011-11-08	D375
2262	461	2011-07-04	2011-07-04	D77
1082	461	2011-09-26	2011-09-26	D285
4638	461		2011-07-07	G153
978	461	2011-09-20	2011-09-20	D267
995	461	2011-06-13	2011-06-13	D27
4633	461		2011-07-07	G152
640	461	2011-08-31	2011-08-31	D203
1030	461	2011-09-23	2011-09-23	D275
4628	461		2011-07-07	G151
2801	461	2012-04-27	2012-04-27	D594
1141	461	2011-10-03	2011-10-03	D303
611	461	2011-06-11	2011-06-11	D20
2948	461	2012-05-23	2012-05-23	D618
802	461	2011-09-09	2011-09-09	D230
597	461	2011-08-29	2011-08-29	D195
4693	461		2011-07-07	G164
1109	461	2011-09-28	2011-09-28	D299
1114	461	2011-06-30	2011-06-30	D30
539	461	2011-08-26	2011-08-26	D188
157	461	2011-07-26	2011-07-26	D116
2689	461	2012-04-17	2012-04-17	D575
1038	461	2011-09-23	2011-09-23	D277
4663	461		2011-07-07	G158
4683	461		2011-07-07	G162
829	461	2011-09-12	2011-09-12	D234
4678	461		2011-07-07	G161
4688	461		2011-07-07	G163
4673	461		2011-07-07	G160
4668	461		2011-07-07	G159
844	461	2011-06-17	2011-06-17	D24
2758	461	2012-04-24	2012-04-24	D586
2965	461	2012-05-24	2012-05-24	D621
888	461	2011-09-14	2011-09-14	D247
4643	461		2011-07-07	G154
904	461	2011-09-14	2011-09-14	D249
741	461	2011-09-07	2011-09-07	D218
2921	461	2012-05-18	2012-05-18	D614
4658	461		2011-07-07	G157
4653	461		2011-07-07	G156
938	461	2011-09-19	2011-09-19	D255
2734	461	2012-04-20	2012-04-20	D582
4648	461		2011-07-07	G155
101	461	2011-07-23	2011-07-23	D109
757	461	2011-09-07	2011-09-07	D220
1214	461	2011-06-15	2011-06-15	D32
77	461	2011-07-20	2011-07-20	D106
1267	461	2011-10-15	2011-10-15	D327
280	461	2011-08-02	2011-08-02	D134
53	461	2011-07-19	2011-07-19	D104
2818	461	2012-05-01	2012-05-01	D597
1261	461	2011-10-13	2011-10-13	D326
321	461	2011-08-08	2011-08-08	D139
420	461	2011-08-10	2011-08-10	D152
1242	461	2011-10-11	2011-10-11	D323
2846	461	2012-05-08	2012-05-08	D1
498	461	2011-08-22	2011-08-22	D174
469	461	2011-08-16	2011-08-16	D163
2872	461	2012-05-14	2012-05-14	D606
1436	461	2011-10-29	2011-10-29	D357
1420	461	2011-10-24	2011-10-24	D355
2655	461	2012-04-13	2012-04-13	D569
3023	461	2012-05-31	2012-05-31	D633
404	461	2011-06-10	2011-06-10	D15
1205	461	2011-10-07	2011-10-07	D317
19	461	2011-06-08	2011-06-08	D09
2987	461	2012-05-27	2012-05-27	D626
1189	461	2011-10-05	2011-10-05	D314
2896	461	2012-05-15	2012-05-15	D609
1301	461	2011-10-17	2011-10-17	D332
4654	462		2011-07-07	G156
742	462	2011-09-07	2011-09-07	D218
421	462	2011-08-10	2011-08-10	D152
4659	462		2011-07-07	G157
1980	462	2012-01-17	2012-01-17	D475
322	462	2011-08-08	2011-08-08	D139
2847	462	2012-05-08	2012-05-08	D1
1730	462	2011-12-16	2011-12-16	D426
1899	462	2012-01-09	2012-01-09	D459
4664	462		2011-07-07	G158
4669	462		2011-07-07	G159
405	462	2011-06-10	2011-06-10	D15
4674	462		2011-07-07	G160
1956	462	2012-01-12	2012-01-12	D471
4679	462		2011-07-07	G161
2125	462	2011-06-26	2011-06-26	D59
758	462	2011-09-07	2011-09-07	D220
4629	462		2011-07-07	G151
1864	462	2012-01-04	2012-01-04	D450
2580	462	2012-04-05	2012-04-05	D338
540	462	2011-08-26	2011-08-26	D188
2039	462	2012-01-28	2012-01-28	D489
2016	462	2012-01-23	2012-01-23	D482
2897	462	2012-05-15	2012-05-15	D609
1811	462	2011-12-31	2011-12-31	D442
2802	462	2012-04-27	2012-04-27	D594
2873	462	2012-05-14	2012-05-14	D606
499	462	2011-08-22	2011-08-22	D174
598	462	2011-08-29	2011-08-29	D195
4644	462		2011-07-07	G154
612	462	2011-06-11	2011-06-11	D20
2111	462	2011-06-24	2011-06-24	D56
641	462	2011-08-31	2011-08-31	D203
2819	462	2012-05-01	2012-05-01	D597
4634	462		2011-07-07	G152
470	462	2011-08-16	2011-08-16	D163
4639	462		2011-07-07	G153
158	462	2011-07-26	2011-07-26	D116
1763	462	2011-12-22	2011-12-22	D433
102	462	2011-07-23	2011-07-23	D109
281	462	2011-08-02	2011-08-02	D134
2548	462	2012-04-02	2012-04-02	D551
4649	462		2011-07-07	G155
1792	462	2011-12-27	2011-12-27	D438
803	462	2011-09-09	2011-09-09	D230
78	462	2011-07-20	2011-07-20	D106
1567	462	2011-11-14	2011-11-14	D391
2301	462	2011-07-11	2011-07-11	D82
1206	462	2011-10-07	2011-10-07	D317
1031	462	2011-09-23	2011-09-23	D275
1582	462	2011-11-23	2011-11-23	D398 (a)
2656	462	2012-04-13	2012-04-13	D569
1039	462	2011-09-23	2011-09-23	D277
1302	462	2011-10-17	2011-10-17	D332
2635	462	2012-04-12	2012-04-12	D565
3024	462	2012-05-31	2012-05-31	D633
979	462	2011-09-20	2011-09-20	D267
2417	462	2011-07-14	2011-07-14	D97
996	462	2011-06-13	2011-06-13	D27
1503	462	2011-11-08	2011-11-08	D375
1268	462	2011-10-15	2011-10-15	D327
1110	462	2011-09-28	2011-09-28	D299
1115	462	2011-06-30	2011-06-30	D30
2988	462	2012-05-27	2012-05-27	D626
2690	462	2012-04-17	2012-04-17	D575
1262	462	2011-10-13	2011-10-13	D326
1243	462	2011-10-11	2011-10-11	D323
1142	462	2011-10-03	2011-10-03	D303
1215	462	2011-06-15	2011-06-15	D32
1190	462	2011-10-05	2011-10-05	D314
1083	462	2011-09-26	2011-09-26	D285
1692	462	2011-12-11	2011-12-11	D420
4689	462		2011-07-07	G163
4684	462		2011-07-07	G162
4694	462		2011-07-07	G164
1437	462	2011-10-29	2011-10-29	D357
20	462	2011-06-08	2011-06-08	D09
845	462	2011-06-17	2011-06-17	D24
1421	462	2011-10-24	2011-10-24	D355
830	462	2011-09-12	2011-09-12	D234
2966	462	2012-05-24	2012-05-24	D621
2173	462	2011-06-29	2011-06-29	D69
2491	462	2012-03-21	2012-03-21	D538
889	462	2011-09-14	2011-09-14	D247
1643	462	2011-12-02	2011-12-02	D411
2922	462	2012-05-18	2012-05-18	D614
2759	462	2012-04-24	2012-04-24	D586
2239	462	2011-07-03	2011-07-03	D75
2735	462	2012-04-20	2012-04-20	D582
939	462	2011-09-19	2011-09-19	D255
54	462	2011-07-19	2011-07-19	D104
2263	462	2011-07-04	2011-07-04	D77
2949	462	2012-05-23	2012-05-23	D618
2484	462	2011-12-05	2011-12-05	RedD1
905	462	2011-09-14	2011-09-14	D249
2867	463	2012-05-14	2012-05-14	D605
2983	463	2012-05-27	2012-05-27	D625
4818	463		2011-07-07	G191
1441	463	2011-10-29	2011-10-29	D359
1951	463	2012-01-12	2012-01-12	D470
79	463	2011-07-20	2011-07-20	D106
47	463	2011-07-19	2011-07-19	D102
1985	463	2012-01-16	2012-01-16	D477
3028	463	2012-05-31	2012-05-31	D634
2854	463	2012-05-08	2012-05-08	D603
2385	463	2011-07-14	2011-07-14	D93
2901	463	2012-05-15	2012-05-15	D610
385	463	2011-08-09	2011-08-09	D146
2118	463	2011-06-26	2011-06-26	D58
2011	463	2012-01-23	2012-01-23	D481
2495	463	2012-03-21	2012-03-21	D539
2916	463	2012-05-18	2012-05-18	D613
2943	463	2012-05-23	2012-05-23	D617
2285	463	2011-07-05	2011-07-05	D80
2079	463	2011-06-22	2011-06-22	D52
2310	463	2011-07-11	2011-07-11	D83
4774	463		2011-07-07	G180
2540	463	2012-04-02	2012-04-02	D550
4778	463		2011-07-07	G181
4794	463		2011-07-07	G185
4782	463		2011-07-07	G182
4814	463		2011-07-07	G190
4786	463		2011-07-07	G183
4790	463		2011-07-07	G184
2158	463	2011-06-29	2011-06-29	D64
2053	463	2012-01-28	2012-01-28	D490
147	463	2011-07-25	2011-07-25	D114
4798	463		2011-07-07	G186
4802	463		2011-07-07	G187
153	463	2011-07-26	2011-07-26	D115
4806	463		2011-07-07	G188
4810	463		2011-07-07	G189
2033	463	2012-01-28	2012-01-28	D487
181	463	2011-06-08	2011-06-08	D12
2068	463	2011-06-21	2011-06-21	D51
1651	463	2011-12-05	2011-12-05	D414
666	463	2011-09-04	2011-09-04	D208
2721	463	2012-04-20	2012-04-20	D580
1766	463	2011-12-22	2011-12-22	D434
645	463	2011-08-31	2011-08-31	D204
1034	463	2011-09-23	2011-09-23	D276
1055	463	2011-06-13	2011-06-13	D28
1576	463	2011-11-18	2011-11-18	D396
1089	463	2011-09-27	2011-09-27	D289
1257	463	2011-10-12	2011-10-12	D325
1105	463	2011-09-28	2011-09-28	D298
2787	463	2012-04-27	2012-04-27	D591
1553	463	2011-06-17	2011-06-17	D39
921	463	2011-09-15	2011-09-15	D251
2685	463	2012-04-17	2012-04-17	D574
1209	463	2011-10-07	2011-10-07	D318
601	463	2011-08-29	2011-08-29	D196
1806	463	2011-12-28	2011-12-28	D441
1238	463	2011-10-11	2011-10-11	D322
2584	463	2012-04-05	2012-04-05	D339
1102	463	2011-09-28	2011-09-28	D297
1713	463	2011-12-12	2011-12-12	D423
1647	463	2011-12-02	2011-12-02	D412
848	463	2011-09-14	2011-09-14	D240
1644	463	2011-12-02	2011-12-02	D411
1666	463	2011-12-09	2011-12-09	D417
389	463	2011-08-09	2011-08-09	D147
840	463	2011-09-14	2011-09-14	D239
835	463	2011-09-13	2011-09-13	D236
2603	463	2012-04-08	2012-04-08	D559
1598	463	2011-11-23	2011-11-23	D400 (a)
2607	463	2012-04-08	2012-04-08	D560
973	463	2011-09-20	2011-09-20	D265
783	463	2011-09-08	2011-09-08	D226
1716	463	2011-12-12	2011-12-12	D424
765	463	2011-09-07	2011-09-07	D223
968	463	2011-09-19	2011-09-19	D262
2766	463	2012-04-24	2012-04-24	D587
1736	463	2011-12-19	2011-12-19	D429
714	463	2011-09-06	2011-09-06	D214
2598	463	2012-04-05	2012-04-05	D344
1146	463	2011-10-03	2011-10-03	D305
254	463	2011-08-01	2011-08-01	D131
1890	463	2012-01-05	2012-01-05	D455
1923	463	2012-01-10	2012-01-10	D462
2833	463	2012-05-02	2012-05-02	D599
1506	463	2011-11-08	2011-11-08	D376
410	463	2011-08-09	2011-08-09	D150
1307	463	2011-10-17	2011-10-17	D335
406	463	2011-06-10	2011-06-10	D15
397	463	2011-08-09	2011-08-09	D149
2641	463	2012-04-12	2012-04-12	D566
414	463	2011-08-09	2011-08-09	D151
2660	463	2012-04-13	2012-04-13	D569
1273	463	2011-10-15	2011-10-15	D329
1887	463	2012-01-05	2012-01-05	D454
1455	463	2011-10-31	2011-10-31	D364
533	463	2011-08-24	2011-08-24	D181
1449	463	2011-10-31	2011-10-31	D362
1452	463	2011-10-31	2011-10-31	D363
1416	463	2011-10-24	2011-10-24	D354
541	463	2011-08-26	2011-08-26	D188
517	463	2011-08-24	2011-08-24	D178
530	463	2011-08-24	2011-08-24	D180
527	463	2011-06-10	2011-06-10	D18
523	463	2011-08-24	2011-08-24	D179
393	463	2011-08-09	2011-08-09	D148
520	463	2011-08-24	2011-08-24	D179
4736	473		2011-07-07	G173
4906	473		2011-07-29	G222
4746	473		2011-07-07	G175
1384	473	2011-06-15	2011-06-15	D35
4706	473		2011-07-07	G167
1633	473	2011-06-17	2011-06-17	D41
4711	473		2011-07-07	G168
4721	473		2011-07-07	G170
4726	473		2011-07-07	G171
4731	473		2011-07-07	G172
4716	473		2011-07-07	G169
4886	473		2011-07-29	G214
55	473	2011-07-19	2011-07-19	D104
917	473	2011-09-15	2011-09-15	D250
4741	473		2011-07-07	G174
4871	473		2011-07-29	G211
4841	473		2011-07-29	G205
4846	473		2011-07-29	G206
4836	473		2011-07-29	G204
4831	473		2011-07-29	G203
1269	473	2011-10-15	2011-10-15	D328
2386	473	2011-07-14	2011-07-14	D94
4851	473		2011-07-29	G207
4856	473		2011-07-29	G208
4861	473		2011-07-29	G209
2311	473	2011-07-11	2011-07-11	D83
4896	473		2011-07-29	G220
4766	473		2011-07-07	G179
4901	473		2011-07-29	G221
4761	473		2011-07-07	G178
2302	473	2011-07-11	2011-07-11	D82
4876	473		2011-07-29	G212
4756	473		2011-07-07	G177
4881	473		2011-07-29	G213
4891	473		2011-07-29	G219
1126	473	2011-10-03	2011-10-03	D301
4751	473		2011-07-07	G176
959	473	2011-06-13	2011-06-13	D26
2267	473	2011-07-05	2011-07-05	D78
4866	473		2011-07-29	G210
493	473	2011-08-22	2011-08-22	D173
513	473	2011-08-24	2011-08-24	D177
592	473	2011-08-29	2011-08-29	D194
761	473	2011-09-07	2011-09-07	D222
669	473	2011-06-11	2011-06-11	D21
831	473	2011-09-13	2011-09-13	D235
289	473	2011-08-03	2011-08-03	D136
667	473	2011-09-04	2011-09-04	D208
462	473	2011-08-16	2011-08-16	D162
4695	473		2011-07-07	G165
759	473	2011-09-07	2011-09-07	D221
545	473	2011-08-26	2011-08-26	D189
1776	473	2011-12-27	2011-12-27	D436
2126	473	2011-06-26	2011-06-26	D60
786	473	2011-09-09	2011-09-09	D229
159	473	2011-07-26	2011-07-26	D117
103	473	2011-06-08	2011-06-08	D11
4701	473		2011-07-07	G166
443	473	2011-06-10	2011-06-10	D16
367	473	2011-08-09	2011-08-09	D143
2159	473	2011-06-29	2011-06-29	D65
377	473	2011-08-09	2011-08-09	D145
635	473	2011-08-31	2011-08-31	D202
372	473	2011-08-09	2011-08-09	D144
2102	473	2011-06-24	2011-06-24	D55
2069	473	2011-06-21	2011-06-21	D51
82	473	2011-07-20	2011-07-20	D107
2164	473	2011-06-29	2011-06-29	D67
636	475	2011-08-31	2011-08-31	D202
4847	475		2011-07-29	G206
546	475	2011-08-26	2011-08-26	D189
4842	475		2011-07-29	G205
4832	475		2011-07-29	G203
4837	475		2011-07-29	G204
83	475	2011-07-20	2011-07-20	D107
4702	475		2011-07-07	G166
2070	475	2011-06-21	2011-06-21	D51
4727	475		2011-07-07	G171
593	475	2011-08-29	2011-08-29	D194
104	475	2011-06-08	2011-06-08	D11
4877	475		2011-07-29	G212
378	475	2011-08-09	2011-08-09	D145
373	475	2011-08-09	2011-08-09	D144
56	475	2011-07-19	2011-07-19	D104
1385	475	2011-06-15	2011-06-15	D35
4907	475		2011-07-29	G222
368	475	2011-08-09	2011-08-09	D143
4902	475		2011-07-29	G221
4897	475		2011-07-29	G220
4892	475		2011-07-29	G219
4887	475		2011-07-29	G214
4857	475		2011-07-29	G208
4882	475		2011-07-29	G213
160	475	2011-07-26	2011-07-26	D117
290	475	2011-08-03	2011-08-03	D136
4872	475		2011-07-29	G211
4867	475		2011-07-29	G210
463	475	2011-08-16	2011-08-16	D162
494	475	2011-08-22	2011-08-22	D173
1270	475	2011-10-15	2011-10-15	D328
1127	475	2011-10-03	2011-10-03	D301
4862	475		2011-07-29	G209
514	475	2011-08-24	2011-08-24	D177
4852	475		2011-07-29	G207
2387	475	2011-07-14	2011-07-14	D94
444	475	2011-06-10	2011-06-10	D16
1634	475	2011-06-17	2011-06-17	D41
4737	475		2011-07-07	G173
760	475	2011-09-07	2011-09-07	D221
832	475	2011-09-13	2011-09-13	D235
2160	475	2011-06-29	2011-06-29	D65
4747	475		2011-07-07	G175
4717	475		2011-07-07	G169
960	475	2011-06-13	2011-06-13	D26
762	475	2011-09-07	2011-09-07	D222
4752	475		2011-07-07	G176
4742	475		2011-07-07	G174
2127	475	2011-06-26	2011-06-26	D60
1777	475	2011-12-27	2011-12-27	D436
4722	475		2011-07-07	G170
4696	475		2011-07-07	G165
4732	475		2011-07-07	G172
787	475	2011-09-09	2011-09-09	D229
918	475	2011-09-15	2011-09-15	D250
4707	475		2011-07-07	G167
2312	475	2011-07-11	2011-07-11	D83
2103	475	2011-06-24	2011-06-24	D55
4767	475		2011-07-07	G179
2165	475	2011-06-29	2011-06-29	D67
4757	475		2011-07-07	G177
4762	475		2011-07-07	G178
2303	475	2011-07-11	2011-07-11	D82
670	475	2011-06-11	2011-06-11	D21
4712	475		2011-07-07	G168
668	475	2011-09-04	2011-09-04	D208
4713	476		2011-07-07	G168
4878	476		2011-07-29	G212
379	476	2011-08-09	2011-08-09	D145
445	476	2011-06-10	2011-06-10	D16
4703	476		2011-07-07	G166
369	476	2011-08-09	2011-08-09	D143
4883	476		2011-07-29	G213
4723	476		2011-07-07	G170
4908	476		2011-07-29	G222
4888	476		2011-07-29	G214
2166	476	2011-06-29	2011-06-29	D67
4893	476		2011-07-29	G219
374	476	2011-08-09	2011-08-09	D144
4697	476		2011-07-07	G165
4903	476		2011-07-29	G221
2161	476	2011-06-29	2011-06-29	D65
1386	476	2011-06-15	2011-06-15	D35
4718	476		2011-07-07	G169
4898	476		2011-07-29	G220
4708	476		2011-07-07	G167
57	476	2011-07-19	2011-07-19	D104
291	476	2011-08-03	2011-08-03	D136
4748	476		2011-07-07	G175
4768	476		2011-07-07	G179
2313	476	2011-07-11	2011-07-11	D83
84	476	2011-07-20	2011-07-20	D107
961	476	2011-06-13	2011-06-13	D26
2104	476	2011-06-24	2011-06-24	D55
4763	476		2011-07-07	G178
2304	476	2011-07-11	2011-07-11	D82
4833	476		2011-07-29	G203
4758	476		2011-07-07	G177
4838	476		2011-07-29	G204
671	476	2011-06-11	2011-06-11	D21
4843	476		2011-07-29	G205
105	476	2011-06-08	2011-06-08	D11
4738	476		2011-07-07	G173
4743	476		2011-07-07	G174
4873	476		2011-07-29	G211
4733	476		2011-07-07	G172
4868	476		2011-07-29	G210
2128	476	2011-06-26	2011-06-26	D60
2071	476	2011-06-21	2011-06-21	D51
4753	476		2011-07-07	G176
4863	476		2011-07-29	G209
4848	476		2011-07-29	G206
4858	476		2011-07-29	G208
4853	476		2011-07-29	G207
2268	476	2011-07-05	2011-07-05	D78
161	476	2011-07-26	2011-07-26	D117
2388	476	2011-07-14	2011-07-14	D94
4728	476		2011-07-07	G171
1635	476	2011-06-17	2011-06-17	D41
4849	477		2011-07-29	G206
4894	477		2011-07-29	G219
4749	477		2011-07-07	G175
4754	477		2011-07-07	G176
4759	477		2011-07-07	G177
1636	477	2011-06-17	2011-06-17	D41
4769	477		2011-07-07	G179
4834	477		2011-07-29	G203
4739	477		2011-07-07	G173
4844	477		2011-07-29	G205
4734	477		2011-07-07	G172
4854	477		2011-07-29	G207
4859	477		2011-07-29	G208
4864	477		2011-07-29	G209
4869	477		2011-07-29	G210
4874	477		2011-07-29	G211
4879	477		2011-07-29	G212
4884	477		2011-07-29	G213
4889	477		2011-07-29	G214
4839	477		2011-07-29	G204
85	477	2011-07-20	2011-07-20	D107
446	477	2011-06-10	2011-06-10	D16
672	477	2011-06-11	2011-06-11	D21
380	477	2011-08-09	2011-08-09	D145
375	477	2011-08-09	2011-08-09	D144
370	477	2011-08-09	2011-08-09	D143
292	477	2011-08-03	2011-08-03	D136
962	477	2011-06-13	2011-06-13	D26
4744	477		2011-07-07	G174
106	477	2011-06-08	2011-06-08	D11
4764	477		2011-07-07	G178
4698	477		2011-07-07	G165
4704	477		2011-07-07	G166
4709	477		2011-07-07	G167
4714	477		2011-07-07	G168
4719	477		2011-07-07	G169
4724	477		2011-07-07	G170
4729	477		2011-07-07	G171
1387	477	2011-06-15	2011-06-15	D35
162	477	2011-07-26	2011-07-26	D117
2269	477	2011-07-05	2011-07-05	D78
2167	477	2011-06-29	2011-06-29	D67
58	477	2011-07-19	2011-07-19	D104
2162	477	2011-06-29	2011-06-29	D65
2389	477	2011-07-14	2011-07-14	D94
4909	477		2011-07-29	G222
4899	477		2011-07-29	G220
2129	477	2011-06-26	2011-06-26	D60
2105	477	2011-06-24	2011-06-24	D55
2305	477	2011-07-11	2011-07-11	D82
2072	477	2011-06-21	2011-06-21	D51
2314	477	2011-07-11	2011-07-11	D83
4904	477		2011-07-29	G221
376	478	2011-08-09	2011-08-09	D144
4755	478		2011-07-07	G176
293	478	2011-08-03	2011-08-03	D136
4720	478		2011-07-07	G169
2168	478	2011-06-29	2011-06-29	D67
163	478	2011-07-26	2011-07-26	D117
673	478	2011-06-11	2011-06-11	D21
4740	478		2011-07-07	G173
963	478	2011-06-13	2011-06-13	D26
4735	478		2011-07-07	G172
2315	478	2011-07-11	2011-07-11	D83
4730	478		2011-07-07	G171
4760	478		2011-07-07	G177
107	478	2011-06-08	2011-06-08	D11
4725	478		2011-07-07	G170
371	478	2011-08-09	2011-08-09	D143
2390	478	2011-07-14	2011-07-14	D94
4750	478		2011-07-07	G175
86	478	2011-07-20	2011-07-20	D107
4715	478		2011-07-07	G168
2270	478	2011-07-05	2011-07-05	D78
4710	478		2011-07-07	G167
2306	478	2011-07-11	2011-07-11	D82
4705	478		2011-07-07	G166
4699	478		2011-07-07	G165
1388	478	2011-06-15	2011-06-15	D35
4875	478		2011-07-29	G211
2130	478	2011-06-26	2011-06-26	D60
4855	478		2011-07-29	G207
2163	478	2011-06-29	2011-06-29	D65
2106	478	2011-06-24	2011-06-24	D55
4745	478		2011-07-07	G174
447	478	2011-06-10	2011-06-10	D16
4905	478		2011-07-29	G221
4860	478		2011-07-29	G208
4880	478		2011-07-29	G212
4900	478		2011-07-29	G220
4885	478		2011-07-29	G213
2073	478	2011-06-21	2011-06-21	D51
4890	478		2011-07-29	G214
4895	478		2011-07-29	G219
4870	478		2011-07-29	G210
381	478	2011-08-09	2011-08-09	D145
4865	478		2011-07-29	G209
4765	478		2011-07-07	G178
4770	478		2011-07-07	G179
59	478	2011-07-19	2011-07-19	D104
1637	478	2011-06-17	2011-06-17	D41
4835	478		2011-07-29	G203
4840	478		2011-07-29	G204
4910	478		2011-07-29	G222
4845	478		2011-07-29	G205
4850	478		2011-07-29	G206
3150	480		2011-08-23	B8
2835	480	2012-05-07	2012-05-07	D601
266	480	2011-08-02	2011-08-02	D133
422	480	2011-08-10	2011-08-10	D154
255	480	2011-08-02	2011-08-02	D132
239	480	2011-06-09	2011-06-09	D13
2856	480	2012-05-10	2012-05-10	D604
305	480	2011-08-07	2011-08-07	D138
294	480	2011-08-05	2011-08-05	D136
228	480	2011-07-31	2011-07-31	D129
323	480	2011-06-10	2011-06-10	D14
334	480	2011-08-09	2011-08-09	D140
3172	480		2011-08-23	B10
345	480	2011-08-09	2011-08-09	D141
356	480	2011-08-09	2011-08-09	D142
3183	480		2011-08-23	B11
3161	480		2011-08-23	B9
2822	480	2012-05-02	2012-05-02	D598
448	480	2011-08-15	2011-08-15	D160
471	480	2011-06-10	2011-06-10	D17
2932	480	2012-05-23	2012-05-23	D617
3032	480	2011-08-30	2011-08-30	D198
3009	480	2012-05-31	2012-05-31	D631
3000	480	2012-05-31	2012-05-31	D630
2991	480	2012-05-29	2012-05-29	D629
60	480	2011-07-19	2011-07-19	D105
2969	480	2012-05-27	2012-05-27	D624
701	480	2011-09-06	2011-09-06	D213
482	480	2011-08-20	2011-08-20	D172
2952	480	2012-05-23	2012-05-23	D619
33	480	2011-07-15	2011-07-15	D101
21	480	2011-06-08	2011-06-08	D10
3074	480		2011-06-17	B1
3084	480		2011-08-23	B2
2923	480	2012-05-21	2012-05-21	D615
119	480	2011-07-25	2011-07-25	D111
204	480	2011-07-28	2011-07-28	D122
3139	480		2011-08-23	B7
193	480	2011-07-27	2011-07-27	D121
2877	480	2012-05-14	2012-05-14	D607
2885	480	2012-05-14	2012-05-14	D608
3095	480		2011-08-23	B3
165	480	2011-07-27	2011-07-27	D119
3106	480		2011-08-23	B4
108	480	2011-07-23	2011-07-23	D110
87	480	2011-07-20	2011-07-20	D108
2905	480	2012-05-18	2012-05-18	D612
3128	480		2011-08-23	B6
3117	480		2011-08-23	B5
217	480	2011-07-25	2011-07-29	D125
182	480	2011-07-27	2011-07-27	D120
1830	480	2011-12-31	2011-12-31	D445
1749	480	2011-12-21	2011-12-21	D431
1767	480	2011-12-22	2011-12-22	D435
1778	480	2011-12-27	2011-12-27	D437
1795	480	2011-12-28	2011-12-28	D440
2585	480	2012-04-05	2012-04-05	D342
1931	480	2012-01-11	2012-01-11	D468
1821	480	2011-12-31	2011-12-31	D444
1702	480	2011-12-12	2011-12-12	D422
1842	480	2012-01-02	2012-01-02	D448
1851	480	2012-01-03	2012-01-03	D449
1866	480	2012-01-04	2012-01-04	D452
1875	480	2012-01-04	2012-01-04	D453
1903	480	2012-01-09	2012-01-09	D460
1488	480	2011-11-03	2011-11-03	D374
1812	480	2011-12-31	2011-12-31	D443
2616	480	2012-04-08	2012-04-08	D562
674	480	2011-09-05	2011-09-05	D210
1532	480	2011-11-14	2011-11-14	D388
1541	480	2011-11-14	2011-11-14	D389
1554	480	2011-11-14	2011-11-14	D390
1585	480	2011-06-17	2011-06-17	D40
1599	480	2011-11-23	2011-11-23	D401 (a)
1740	480	2011-12-19	2011-12-19	D430
1624	480	2011-11-29	2011-11-29	D409
1717	480	2011-12-16	2011-12-16	D425
2608	480	2012-04-08	2012-04-08	D561
1655	480	2011-12-07	2011-12-07	D416
1667	480	2011-12-10	2011-12-10	D418
1677	480	2011-06-17	2011-06-17	D42
1693	480	2011-12-12	2011-12-12	D421
1940	480	2012-01-11	2012-01-11	D469
1608	480	2011-11-23	2011-11-23	D402 (a)
2271	480	2011-07-05	2011-07-05	D79
2496	480	2012-03-21	2012-03-21	D540
2174	480	2011-06-29	2011-06-29	D70
2187	480	2011-06-30	2011-06-30	D71
2202	480	2011-06-30	2011-06-30	D72
2213	480	2011-07-03	2011-07-03	D73
1912	480	2012-01-09	2012-01-09	D461
2243	480	2011-07-04	2011-07-04	D76
2142	480	2011-06-28	2011-06-29	D62
2286	480	2011-07-06	2011-07-06	D81
2318	480	2011-07-11	2011-07-11	D85
2329	480	2011-07-11	2011-07-11	D86
2346	480	2011-07-13	2011-07-13	D88
2357	480	2011-07-13	2011-07-13	D89
2391	480	2011-07-14	2011-07-14	D95
2224	480	2011-07-03	2011-07-03	D74
2040	480	2011-06-20	2011-06-20	D49
2567	480	2012-04-04	2012-04-04	D556
1958	480	2012-01-17	2012-01-17	D473
2558	480	2012-04-03	2012-04-03	D554
2550	480	2012-04-02	2012-04-02	D553
1967	480	2012-01-18	2012-01-17	D474
1986	480	2012-01-23	2012-01-23	D478
2507	480	2012-03-25	2012-03-25	D542
2020	480	2012-01-28	2012-01-28	D485
2515	480	2012-03-25	2012-03-25	D543
2054	480	2011-06-20	2011-06-20	D50
2080	480	2011-06-23	2011-06-23	D53
2091	480	2011-06-23	2011-06-23	D54
2529	480	2012-03-30	2012-03-30	D549
2131	480	2011-06-26	2011-06-26	D61
1477	480	2011-11-03	2011-11-03	D373
1996	480	2011-06-18	2011-06-18	D48
2747	480	2012-04-23	2012-04-23	D585
788	480	2011-06-12	2011-06-12	D23
804	480	2011-09-12	2011-09-12	D231
815	480	2011-09-12	2011-09-12	D232
852	480	2011-09-14	2011-09-14	D244
863	480	2011-09-14	2011-09-14	D245
2723	480	2012-04-20	2012-04-20	D581
890	480	2011-09-14	2011-09-14	D248
2767	480	2012-04-24	2012-04-24	D588
2739	480	2012-04-23	2012-04-23	D584
906	480	2011-06-13	2011-06-13	D25
922	480	2011-09-15	2011-09-15	D252
940	480	2011-09-19	2011-09-19	D256
3194	480		2011-08-23	B12
1516	480	2011-11-11	2011-11-11	D384
874	480	2011-09-14	2011-09-14	D246
2790	480	2012-04-27	2012-04-27	D593
547	480	2011-06-10	2011-06-10	D19
558	480	2011-08-26	2011-08-26	D190
569	480	2011-08-26	2011-08-26	D191
2805	480	2012-04-30	2012-04-30	D595
581	480	2011-08-28	2011-08-28	D193
613	480	2011-08-30	2011-08-30	D200
770	480	2011-09-08	2011-09-08	D225
646	480	2011-09-01	2011-09-01	D205
743	480	2011-09-07	2011-09-07	D219
690	480	2011-09-06	2011-09-06	D212
2402	480	2011-07-14	2011-07-14	D96
716	480	2011-09-07	2011-09-07	D216
2776	480	2012-04-26	2012-04-26	D590
727	480	2011-09-07	2011-09-07	D217
997	480	2011-09-21	2011-09-21	D270
624	480			D201
1364	480	2011-10-21	2011-10-21	D348
2672	480	2012-04-14	2012-04-14	D572
2664	480	2012-04-14	2012-04-14	D571
1286	480	2011-10-16	2011-10-16	D330
1316	480	2011-06-15	2011-06-15	D34
1332	480	2011-10-19	2011-10-19	D345
981	480	2011-09-21	2011-09-21	D269
1354	480	2011-10-19	2011-10-19	D347
1226	480	2011-10-11	2011-10-11	D321
1374	480	2011-10-21	2011-10-21	D349
1390	480	2011-10-24	2011-10-24	D350
2643	480	2012-04-13	2012-04-13	D567
1401	480	2011-10-24	2011-10-24	D351
1422	480	2011-10-29	2011-10-29	D356
1456	480	2011-10-31	2011-10-31	D365
1343	480	2011-10-19	2011-10-19	D346
1128	480	2011-10-03	2011-10-03	D302
1015	480	2011-09-23	2011-09-23	D274
1040	480	2011-09-23	2011-09-23	D278
1057	480	2011-09-25	2011-09-25	D281
1070	480	2011-09-26	2011-09-26	D283
2709	480	2012-04-19	2012-04-19	D579
2701	480	2012-04-19	2012-04-19	D578
1275	480	2011-06-15	2011-06-15	D33
1116	480	2011-10-01	2011-10-01	D300
1244	480	2011-10-12	2011-10-12	D324
1148	480	2011-10-03	2011-10-03	D306
1166	480	2011-10-05	2011-10-05	D312
1176	480	2011-10-05	2011-10-05	D313
1191	480	2011-10-07	2011-10-07	D315
1216	480	2011-10-07	2011-10-07	D320
500	480	2011-08-23	2011-08-23	D175
2693	480	2012-04-19	2012-04-19	D577
4450	480		2011-07-07	G141
3800	480		2011-06-27	G54
3459	480		2011-06-27	G23
4351	480		2011-07-07	G132
3205	480		2011-08-23	B13
3822	480		2011-06-27	G56
4009	480		2011-06-27	G73
3470	480		2011-06-27	G24
4076	480		2011-07-07	G107
3778	480		2011-06-27	G52
3954	480		2011-06-27	G68
3327	480		2011-06-27	G11
3547	480		2011-06-27	G31
3481	480		2011-06-27	G25
3767	480		2011-06-27	G51
4439	480		2011-07-07	G140
4472	480		2011-07-07	G143
4373	480		2011-07-07	G134
3393	480		2011-06-27	G17
3261	480		2011-06-27	G5
3305	480		2011-06-27	G9
4307	480		2011-07-07	G128
3371	480		2011-06-27	G15
4109	480		2011-07-07	G110
3228	480		2011-06-27	G2
3360	480		2011-06-27	G14
3635	480		2011-06-27	G39
4186	480		2011-07-07	G117
4042	480		2011-08-26	B15
4362	480		2011-07-07	G133
3855	480		2011-06-27	G59
4274	480		2011-07-07	G125
4241	480		2011-07-07	G122
4053	480		2011-07-07	G105
4926	480		2011-12-23	S1 (SHEEP?)
3217	480		2011-06-27	G1
3525	480		2011-06-27	G29
4087	480		2011-07-07	G108
3811	480		2011-06-27	G55
3866	480		2011-06-27	G60
3646	480		2011-06-27	G40
3943	480		2011-06-27	G67
3503	480		2011-06-27	G27
3899	480		2011-06-27	G63
3514	480		2011-06-27	G28
4142	480		2011-07-07	G113
3701	480		2011-06-27	G45
4461	480		2011-07-07	G142
3250	480		2011-06-27	G4
[truncated: 3,132 more rows]

## Sheet: Hair
deer_ ID	sample ID	species	C	N	sample_date
D49	410	deer	-19.7	5.3	2011-06-20
D50	412	deer	-19.1	5.7	2011-06-20
D53	415	deer	-18.6	4.4	2011-06-23
D54	419	deer	-22.4	4.8	2011-06-23
D61	492	deer	-17.5	5.3	2011-06-26
D365	277	deer	-19.2	6.1	2011-10-31
D372	284	deer	-20.6	3.1	2011-11-02
D373	285	deer	-20.4	7.1	2011-11-03
D374	286	deer	-22.4	5.1	2011-11-03
D377	289	deer	-27.4	3.7	2011-11-08
D384	297	deer	-25.1	4.9	2011-11-11
D416	332	deer	-24.7	5.1	2011-12-07
D421	338	deer	-26.3	3.2	2011-12-12
D422	339	deer	-25.2	4.2	2011-12-12
D425	342	deer	-21.2	3.3	2011-12-16
D430	348	deer	-23.4	5.9	2011-12-19
D606	488	deer	-19.7	2.7	2012-05-14
D607	489	deer	-17.2	4.3	2012-05-14
D608	490	deer	-21.1	6.1	2012-05-14
D612	495	deer	-24.1	4	2012-05-18
D615	498	deer	-25.7	3.9	2012-05-21
D617	500	deer	-18.5	5.7	2012-05-23
D619	502	deer	-24.6	4	2012-05-23

## Sheet: Muscle
animal_ID	sample_ID	species	C	N	sample_date
D49	410	deer	-21.3	5	2011-06-20
D50	412	deer	-22.2	4.7	2011-06-20
D53	415	deer	-19.4	4	2011-06-23
D54	419	deer	NA	NA	2011-06-23
D61	492	deer	-19.6	5	2011-06-26
D365	277	deer	-21.1	5.1	2011-10-31
D372	284	deer	-21.7	2.4	2011-11-02
D373	285	deer	-25	2.4	2011-11-03
D374	286	deer	-22.2	4.4	2011-11-03
D377	289	deer	NA	NA	2011-11-08
D384	297	deer	-24.8	4.1	2011-11-11
D416	332	deer	NA	NA	2011-12-07
D421	338	deer	-26	3	2011-12-12
D422	339	deer	-22.8	4.5	2011-12-12
D425	342	deer	-18.7	3.7	2011-12-16
D430	348	deer	-22.6	5.8	2011-12-19
D606	488	deer	-20.6	2.8	2012-05-14
D607	489	deer	-17.7	3.9	2012-05-14
D608	490	deer	-21.4	5.4	2012-05-14
D612	495	deer	-24.4	4	2012-05-18
D615	498	deer	-26.1	4.2	2012-05-21
D617	500	deer	-21.3	5.5	2012-05-23
D619	502	deer	-23.5	4.8	2012-05-23
B1	L580T	beaver	-25.2	6.6	2011-06-17
B2	L581T	beaver	-24.3	2.6	2011-08-23
B3	L582T	beaver	-25.4	0.9	2011-08-23
B4	L583T	beaver	-24.3	1.7	2011-08-23
B5	L584T	beaver	-24.9	1	2011-08-23
B6	L585T	beaver	-24.3	0.7	2011-08-23
B8	L587T	beaver	-24.7	2.8	2011-08-23
B9	L588T	beaver	-25	2.6	2011-08-23
B10	L589T	beaver	-24.9	1.4	2011-08-23
B11	L590T	beaver	-24.9	1.7	2011-08-23
B12	L591T	beaver	-25	2.1	2011-08-23
B13	L592T	beaver	-24.8	1.8	2011-08-25
B15	L669T	beaver	-24.7	4.2	2011-08-26
G1	L594T	goose	-25.8	4.1	2011-06-27
G11	L604T	goose	-26.8	2.5	2011-06-27
G13	L606T	goose	-24.4	4.6	2011-06-27
G26	L619T	goose	-27.4	3.6	2011-06-27
G36	L629T	goose	-25.9	3.1	2011-06-27
G50	L643T	goose	-27	4.1	2011-06-27
G58	L651T	goose	-26	3.2	2011-06-27
G61	L654T	goose	-25.9	3.7	2011-06-27
G105	L670T	goose	-22.6	4.2	2011-07-07
G109	L674T	goose	-25.1	4	2011-07-07
G118	L683T	goose	-26.1	5	2011-07-07
G125	L690T	goose	-25.7	2.3	2011-07-07
G132	L697T	goose	-26.5	3.2	2011-07-07
G136	L701T	goose	-22.3	6.9	2011-07-07
G139	L704T	goose	-26.1	5.5	2011-07-07

## Sheet: Wolf
unique	wolf_ID	sample_ID	location	C	N	sample_date
1	480	21S	shoulder	-20.6	6.8	2011-07-08
2	480	25S	shoulder	-19.4	6.9	2011-12-28
3	480	247S	shoulder	-20	6.6	2012-05-31
4	486	31S	shoulder	-19.6	7.3	2011-11-20
5	486	232S	shoulder	-19.9	7.3	2012-05-31
6	487	32S	shoulder	-19.1	7.4	2011-07-08
7	487	35S	shoulder	-21.1	7	2011-12-28
8	487	249S	shoulder	-25	2.2	2012-05-31
9	488	118S	shoulder	-20.4	7.3	2011-11-20
10	493	43S	shoulder	-20.4	7	2011-07-08
11	493	46S	shoulder	-19.8	7.1	2011-12-28
12	493	245S	shoulder	-20.6	6.6	2012-05-31
13	494	47S	shoulder	-20.8	7.1	2011-07-08
14	494	49S	shoulder	-19	7.4	2011-12-28
15	494	246S	shoulder	-19.5	6.7	2012-05-31
16	495	50S	shoulder	-19.5	7.5	2011-07-08
17	495	130S	shoulder	-20.6	7.3	2011-11-20
18	495	248S	shoulder	-20.3	7.1	2012-05-31
19	496	135S	shoulder	-19.6	7.3	2011-11-20
20	496	234S	shoulder	-20.1	7.3	2012-05-31
22	497	138S	shoulder	-20.7	6.9	2011-12-28
23	497	244S	shoulder	-19.8	7.4	2012-05-31
24	498	142S	shoulder	-20	7.1	2011-11-20
25	498	230S	shoulder	-20.4	7.1	2012-05-31
1	480	21R	rump	-19.5	7.1	2011-07-08
2	480	25R	rump	-19.7	7.1	2011-12-28
3	480	247R	rump	-19.9	6.6	2012-05-31
4	486	31R	rump	-21.3	7.2	2011-11-20
5	486	232R	rump	-21.4	7.1	2012-05-31
6	487	32R	rump	-19	7.3	2011-07-08
7	487	35R	rump	-20.3	7.2	2011-12-28
8	487	249R	rump	-20.8	7.1	2012-05-31
9	488	118R	rump	-21.4	7	2011-11-20
10	493	43R	rump	-19.7	6.9	2011-07-08
11	493	46R	rump	-20.2	7.2	2011-12-28
12	493	245R	rump	-18.9	8.1	2012-05-31
13	494	47R	rump	-20.4	6.9	2011-07-08
14	494	49R	rump	-19.9	7.4	2011-12-28
15	494	246R	rump	-20.7	6.8	2012-05-31
16	495	50R	rump	-18.9	7.8	2011-07-08
17	495	130R	rump	-20.1	7.3	2011-11-20
18	495	248R	rump	-20.2	6.8	2012-05-31
19	496	135R	rump	-20.6	7.2	2011-11-20
20	496	234R	rump	-20.7	7.3	2012-05-31
22	497	138R	rump	-20.6	7.3	2011-12-28
23	497	244R	rump	-20.7	7	2012-05-31
24	498	142R	rump	-19.6	7.3	2011-11-20
25	498	230R	rump	-20.2	7.1	2012-05-31
